# Supplementary material for: Distribution of atherosclerotic stenosis determining early neurologic deterioration in acute ischemic stroke
Source: PLoS One. 2017 Sep 25;12(9):e0185314. doi: 10.1371/journal.pone.0185314 (PMC5612689; doi:10.1371/journal.pone.0185314)
Supplement: S1 File — (XLS) [file pone.0185314.s001.xls]

## Sheet: All patients
registry number	sex (M=1, F=2)	age	HBP	DM	Hyperlipidemia	smoking (current=2, ex-smoker=3)	previous stroke (ischemic=2, hemorrhage=3 TIA=4, hemorrhage+ischemic stroke=5)	ischemic heart disease	A-fib	valvular heart disease	pp vas dis	alcohol	sBP	dBP	WBC	Hb	glucose adm	WC	TG	HDL	HBP(yes=2 No=1)	FBS	TC	L D L	MetS component number	MetS (No=1 Yes=2)	antiplatelet	warfarin	statin	stenosis (yes=2 No=1)	exICA	exICA, Rt	exICA Lt	inICA	inICA, Rt	inICA, Lt	MCA	MCA, Rt	MCA, Lt	ACA	ACA, Rt	ACA, Lt	exVA	exVA, Rt	exVA, Lt	inVA	inVA, Rt	inVA, Lt	BA
1	2	70	2	2	2	1	2	2	1	2	1	1	129	60	14	9.04	246	87	211	44	2	199	129	53	5	2	2	1	2	2	1	1	1	1	1	1	2	1	2	2	2	1	2	1	2	2	1	2	1
2	1	79	2	1	1	3	1	1	2	1	1	1	120	70	6.08	15	160	84	171	35	2	88	142	81	3	2	1	2	1	1	1	1	1	1	1	1	1	1	1	1	1	1	1	1	1	1	1	1	1
3	1	65	2	2	1	3	1	1	2	1	1	2	130	70	4.79	14	175	95	162	21	2	175	141	85	5	2	2	1	1	1	1	1	1	1	1	1	1	1	1	1	1	1	1	1	1	1	1	1	1
4	1	63	2	1	1	2	1	1	1	1	1	1	120	80	12.9	14.3	141	92.5	192	36	2	107	192	117	5	2	2	1	1	2	2	1	2	1	1	1	2	2	1	2	2	1	2	1	2	1	1	1	1
5	2	47	2	2	2	1	1	2	1	1	1	1	156	83	9.12	13.7	181	90	207	50	2	232	234	158	4	2	1	1	1	2	1	1	1	1	1	1	1	1	1	1	1	1	1	1	1	1	1	1	1
6	2	89	2	2	1	1	2	2	2	1	1	1	130	80	7.52	11.7	137	82	67	36	2	123	144	87	4	2	2	1	1	2	1	1	1	2	2	1	2	1	2	2	1	2	1	1	1	1	1	1	1
10	2	69	1	2	2	1	1	1	1	1	1	1	181	99	10.7	13.8	104	111	242	63	1	270	367	270	3	2	1	1	1	2	1	1	1	2	1	2	2	2	2	2	2	2	2	1	2	2	2	2	2
11	1	65	2	2	2	2	1	1	2	1	1	2	135	78	10.7	13.4	92	91	104	54	2	110	136	65	3	2	1	1	2	1	1	1	1	1	1	1	1	1	1	1	1	1	1	1	1	1	1	1	1
12	1	34	2	2	2	2	1	1	1	1	1	1	150	90	6.77	17.5	575	137	565	30	2	236	225	107	5	2	1	1	1	2	1	1	1	1	1	1	1	1	1	1	1	1	2	2	2	2	2	2	2
13.2	1	58	2	1	1	2	2	1	1	2	1	1	110	70	5.94	15.6	101	76.5	120	31	2	86	155	102	2	1	1	2	1	2	1	1	1	1	1	1	2	1	2	1	1	1	1	1	1	1	1	1	1
16	1	46	2	2	2	1	1	2	1	1	2	1	116	58	13.7	9.47	211	91	190	20	2	155	103	41	5	2	2	1	2	2	1	1	1	2	2	2	2	2	2	2	2	2	1	1	1	1	1	1	1
17	2	68	2	2	1	1	1	1	2	1	1	1	143	77	13.8	12.4	219	95	222	33	2	110	198	124	5	2	2	1	1	1	1	1	1	1	1	1	1	1	1	1	1	1	1	1	1	1	1	1	1
18	2	79	2	1	2	1	1	1	1	1	1	1	207	154	10.6	14.3	161	89	97	90	2	106	236	136	3	2	1	1	2	2	1	1	1	1	1	1	2	1	2	1	1	1	1	1	1	1	1	1	1
19	1	72	1	1	1	3	1	1	1	1	1	1	100	60	7.6	12.3		90.5	103	29	1	86	127	76	2	1	2	1	1	2	1	1	1	1	1	1	2	2	2	2	1	2	1	1	1	1	1	1	1
20	1	76	2	1	1	3	3	1	1	1	1	1	110	70	12.7	15	126	83	83	42	1	97	166	114	0	1	1	1	1	2	1	1	1	1	1	1	2	2	1	1	1	1	2	2	2	1	1	1	1
23	2	66	1	1	1	1	5	1	2	2	1	1	188	123	6.83	11.5	205	90.5	62	61	1	132	183	109	2	1	2	2	1	1	1	1	1	1	1	1	1	1	1	1	1	1	1	1	1	1	1	1	1
26	2	51	1	1	1	1	1	1	2	2	1	1	90	60	5.73	11.6	110	76.5	62	60	1	94	170	99	0	1	1	2	1	1	1	1	1	1	1	1	1	1	1	1	1	1	1	1	1	1	1	1	1
29	2	75	2	2	1	1	1	1	1	2	1	1	150	70	6.71	10.5	212	85.5	151	21	2	138	145	97	5	2	2	1	1	2	1	1	1	1	1	1	2	1	2	1	1	1	1	1	1	1	1	1	2
30	1	72	2	1	1	3	1	1	1	1	1	1	132	67	5.28	10.4	93	77	113	38	2	93	140	90	2	1	1	1	1	1	1	1	1	1	1	1	1	1	1	1	1	1	1	1	1	1	1	1	1
33	2	86	1	1	1	1	1	1	1	1	1	1	148	66	5.67	11.1	94	77	115	43	1	118	180	120	2	1	1	1	1	2	1	1	1	1	1	1	2	1	2	1	1	1	1	1	1	1	1	1	1
34	1	55	2	1	1	2	1	1	1	1	1	2	158	87	10.1	15.8	118	99.5	99	54	2	113	156	87	3	2	1	1	1	1	1	1	1	1	1	1	1	1	1	1	1	1	1	1	1	1	1	1	1
36	1	40	2	1	1	2	1	1	2	2	1	1	167	95	6.01	15.5	100	91.5	183	46	2	100	180	115	4	2	1	2	1	1	1	1	1	1	1	1	1	1	1	1	1	1	1	1	1	1	1	1	1
37	2	53	1	1	2	1	1	1	2	2	1	1	81	66	5.21	12.1	108	89	47	65	1	103	209	143	2	1	1	2	1	1	1	1	1	1	1	1	1	1	1	1	1	1	1	1	1	1	1	1	1
38	2	48	2	1	1	3	1	1	2	1	1	1	180	90	15.5	17.6	149	87.5	87	79	2	117	193	101	3	2	2	1	1	1	1	1	1	1	1	1	1	1	1	1	1	1	1	1	1	1	1	1	1
39	2	62	1	1	1	1	1	1	1	1	1	1	170	100	4.92	13.7	110	86	65	50	1	98	190	128	1	1	1	1	1	2	1	1	1	2	2	2	2	2	2	2	2	2	1	1	1	1	1	1	1
41	2	55	2	2	1	1	2	1	2	2	1	1	170	100	5.98	11	339	100	42	52	2	283	136	83	3	2	2	1	1	1	1	1	1	1	1	1	1	1	1	1	1	1	1	1	1	1	1	1	1
42	2	71	2	1	2	2	2	1	2	2	1	1	155	77	8.49	10.2	139	73	55	38	2	127	100	51	3	2	2	1	2	2	1	1	1	2	2	2	2	1	2	1	1	1	1	1	1	1	1	1	1
45	1	69	2	1	1	3	1	1	2	1	1	2	123	77	7.61	14.6	113	96	100	40	2	109	156	103	3	2	1	1	1	2	1	1	1	1	1	1	1	1	1	1	1	1	2	2	1	1	1	1	1
46	1	86	1	1	1	2	1	1	1	1	1	2	163	88	5.24	13.1	92	76.5	56	65	1	79	179	107	0	1	1	1	1	2	1	1	1	1	1	1	2	1	2	1	1	1	1	1	1	1	1	1	1
47	2	79	1	2	1	1	1	1	1	1	1	1	130	80	9.3	35.7	241	81	46	53	1	246	181	123	2	1	1	1	1	2	1	1	1	1	1	1	1	1	1	1	1	1	2	1	2	1	1	1	1
48	1	67	2	2	2	3	1	1	1	1	1	1	130	70	7.18	14.6	186	84	149	38	2	151	234	179	3	2	2	1	1	2	1	1	1	2	2	2	2	2	2	2	2	1	2	2	2	1	1	1	2
50	1	66	2	1	2	2	1	1	1	1	1	2	145	77	6.08	15	103	86	61	55	2	103	153	99	2	1	1	1	2	1	1	1	1	1	1	1	1	1	1	1	1	1	1	1	1	1	1	1	1
54	1	46	2	1	2	2	1	1	1	1	1	1	170	80	5.87	15.4	95	92	102	41	2	95	182	133	2	1	1	1	1	1	1	1	1	1	1	1	1	1	1	1	1	1	1	1	1	1	1	1	1
56	1	76	1	1	1	3	1	1	1	2	1	1	126	71	9.61	12.8	101	89	159	39	1	87	164	107	2	1	1	1	1	1	1	1	1	1	1	1	1	1	1	1	1	1	1	1	1	1	1	1	1
58	1	58	2	2	2	2	1	1	1	1	1	2	100	60	9.8	14.8	104	75.5	198	37	2	104	207	142	4	2	1	1	1	1	1	1	1	1	1	1	1	1	1	1	1	1	1	1	1	1	1	1	1
60	1	70	2	2	1	2	1	2	1	1	1	2	110	70	5.55	12.2	228	82.5	113	31	2	109	95	50	3	2	1	1	1	2	2	2	2	1	1	1	2	2	2	1	1	1	1	1	1	2	2	1	1
61	1	41	1	1	1	2	1	1	2	2	1	1	100	60	11	14.2	113	86	154	43	1	90	184	118	1	1	1	2	1	1	1	1	1	1	1	1	1	1	1	1	1	1	1	1	1	1	1	1	1
63	2	82	2	1	2	1	1	1	2	1	1	1	156	69	9.75	12.2	146	83	99	43	2	112	201	137	4	2	2	1	1	2	1	1	1	1	1	1	1	1	1	2	2	2	2	2	2	2	2	2	2
64	2	84	2	1	2	1	1	1	1	1	1	2	140	90	19.8	14	110	77	69	61	2	110	160	90	2	1	1	1	2	2	1	1	1	2	1	2	2	1	2	2	2	2	2	2	1	2	1	2	1
66	1	69	2	1	2	1	1	2	1	1	1	1	110	70	6.89	13.1	111	87.5	144	49	2	98	117	56	1	1	2	1	2	1	1	1	1	1	1	1	1	1	1	1	1	1	1	1	1	1	1	1	1
67	2	73	2	1	2	1	1	1	1	2	1	1	130	70	7.53	7.29	178	98	148	39	2	133	139	86	4	2	2	1	2	2	1	1	1	2	1	2	2	2	2	2	2	2	1	1	1	1	1	1	2
68	2	51	2	2	2	2	1	1	1	2	1	2	135	90	7.65	13.3	136	79	89	39	2	114	197	151	3	2	1	2	1	1	1	1	1	1	1	1	1	1	1	1	1	1	1	1	1	1	1	1	1
70	2	68	1	1	2	2	1	1	1	1	1	1	136	83	8.03	15.4	77	69	121	42	1	82	289	229	1	0	1	1	1	1	1	1	1	1	1	1	1	1	1	1	1	1	1	1	1	1	1	1	1
73	1	90	1	1	1	1	2	1	2	1	1	1	100	60	7.11	13.4	133	66	51	77	1	104	169	91	1	1	1	1	1	1	1	1	1	1	1	1	1	1	1	1	1	1	1	1	1	1	1	1	1
74	1	55	2	2	1	3	1	1	1	2	1	1	110	70	6.66	13.5	131	74	124	36	2	131	184	128	3	2	1	2	1	1	1	1	1	1	1	1	1	1	1	1	1	1	1	1	1	1	1	1	1
75	1	42	1	1	1	2	1	1	1	1	1	2	150	90	9.71	16.2	155	88.5	235	27	1	124	208	145	3	2	1	1	1	1	1	1	1	1	1	1	1	1	1	1	1	1	1	1	1	1	1	1	1
76	1	69	2	1	2	3	2	1	2	1	1	1	120	80	9.8	12.5	126	80	142	29	2	91	190	143	2	1	2	1	1	2	1	1	1	2	2	2	1	1	1	1	1	1	1	1	1	2	2	2	1
77	1	66	2	1	2	2	1	1	1	1	1	2	145	77	6.08	15	142	92.5	61	55	2	103	153	99	3	2	1	1	2	1	1	1	1	1	1	1	1	1	1	1	1	1	1	1	1	1	1	1	1
78	2	84	1	1	2	1	1	1	2	1	1	1	120	70	5.96	13.4	129	98	73	56	1	106	206	133	2	1	1	1	1	1	1	1	1	1	1	1	1	1	1	1	1	1	1	1	1	1	1	1	1
80	1	51	2	2	1	2	1	1	1	1	1	2	130	70	8.42	13.6	296	86	195	64	2	226	225	125	3	2	2	1	1	2	1	1	1	1	1	1	1	1	1	1	1	1	2	1	2	1	1	1	1
81	2	64	2	1	1	1	1	2	1	1	1	1	80	50	4.93	12.8	126	77	53	57	2	126	133	78	2	1	1	1	1	1	1	1	1	1	1	1	1	1	1	1	1	1	1	1	1	1	1	1	1
82	1	80	2	1	1	2	1	1	1	1	1	2	102	53	4.99	13.7	97	82	111	61	2	97	191	123	1	1	1	1	1	1	1	1	1	1	1	1	1	1	1	1	1	1	1	1	1	1	1	1	1
83	2	45	2	2	2	1	1	1	1	1	1	1	90	60	11.4	10.8	157	94	77	45	2	106	113	62	3	2	2	1	2	1	1	1	1	1	1	1	1	1	1	1	1	1	1	1	1	1	1	1	1
84	2	56	2	1	2	1	1	2	1	2	1	1	110	60	6.17	12.9	88	84.5	106	51	2	89	139	96	2	1	2	1	2	1	1	1	1	1	1	1	1	1	1	1	1	1	1	1	1	1	1	1	1
85	2	59	1	2	2	2	1	1	1	1	1	2	110	60	6.98	13.7	209	79	87	38	2	107	106	56	3	2	1	1	2	1	1	1	1	1	1	1	1	1	1	1	1	1	1	1	1	1	1	1	1
86	2	70	1	2	2	1	2	1	1	1	1	1	110	80	10.5	15	317	86	143	37	2	244	147	89	4	2	1	1	2	2	1	1	1	2	1	2	2	2	2	1	1	1	1	1	1	2	2	2	2
88	1	63	2	1	2	3	1	1	2	1	1	1	98	76	8.54	16.1	96	94	43	41	2	95	88	43	2	1	2	1	2	1	1	1	1	1	1	1	1	1	1	1	1	1	1	1	1	1	1	1	1
90	1	59	2	1	2	2	1	1	1	1	1	1			7.14	16.1		84.5	120	37	2	87	206	165	2	1	1	1	1	2	1	1	1	1	1	1	1	1	1	1	1	1	1	1	1	1	1	1	1
91	2	87	1	1	1	1	1	1	2	2	1	1	90	60	7.05	13.6	124	83.5	71	39	1	97	112	66	2	1	1	1	1	1	1	1	1	1	1	1	1	1	1	1	1	1	1	1	1	1	1	1	1
92	1	61	1	1	2	2	1	2	1	1	2	1	150	80	9.09	17.4	106	79	341	35	1	99	225	145	2	1	1	1	1	2	1	1	1	1	1	1	2	1	2	1	1	1	2	1	2	1	1	1	1
93	2	65	2	2	2	1	1	1	1	1	1	1	141	69	12.1	12.3	253	85.5	133	64	2	207	223	141	3	2	1	1	1	2	1	1	1	1	1	1	2	2	1	1	1	1	1	1	1	1	1	1	1
94	1	53	1	1	2	2	1	2	1	1	1	1	126	82	16.1	15.4	155	90	190	35	1	98	262	196	3	2	1	1	1	2	1	1	1	1	1	1	1	1	1	1	1	1	2	2	2	1	1	1	1
97	2	79	2	2	1	3	1	1	2	2	1	1	150	80	13.8	14.2	231	98	185	46	2	183	166	118	5	2	1	1	1	2	1	1	1	1	1	1	2	2	2	2	1	2	1	1	1	1	1	1	1
98	2	69	1	2	2	1	2	1	1	1	1	1	160	100	5.89	14.7	129	98	133	50	1	135	143	77	2	1	2	1	2	1	1	1	1	1	1	1	1	1	1	1	1	1	1	1	1	1	1	1	1
99	2	74	2	1	2	1	1	1	1	1	1	1	100	60	9.71	12.2	98	76	65	48	2	88	218	159	2	1	1	1	1	1	1	1	1	1	1	1	1	1	1	1	1	1	1	1	1	1	1	1	1
105	1	67	2	1	1	2	2	2	1	1	1	1	99	58	11.2	12.5	130	73.5	92	47	2	116	171	107	2	1	2	2	1	2	1	1	1	1	1	1	1	1	1	1	1	1	2	1	2	1	1	1	1
106	2	83	1	1	2	2	1	2	1	1	2	1	141	67	8.11	13.5	163	76	75	65	1	101	231	164	1	1	1	1	1	2	1	1	1	1	1	1	2	2	2	1	1	1	1	1	1	1	1	1	1
108	2	76	1	1	2	1	1	1	1	1	1	1	140	70	7.8	13	141	89.5	188	34	1	92	202	148	3	2	1	1	1	2	1	1	1	1	1	1	2	2	1	1	1	1	1	1	1	1	1	1	1
110	2	58	1	2	1	1	2	1	2	2	1	1	100	60	6.85	13.7	219	81	156	50	1	66	185	118	2	1	1	1	1	1	1	1	1	1	1	1	1	1	1	1	1	1	1	1	1	1	1	1	1
111	1	43	2	1	2	2	1	1	1	1	1	1	120	80	5.51	14.7	138	77	231	35	2	100	198	138	4	2	1	1	1	2	1	1	1	1	1	1	2	2	1	1	1	1	1	1	1	1	1	1	1
112	2	63	1	1	2	1	1	1	2	2	1	1	90	50	8.35	14.4		80.5	118	37	1	96	187	133	2	1	2	2	1	1	1	1	1	1	1	1	1	1	1	1	1	1	1	1	1	1	1	1	1
113	2	73	2	1	1	1	1	1	2	2	1	1	110	70	3.79	12.7	108	76	56	41	2	80	140	90	2	1	1	2	1	1	1	1	1	1	1	1	1	1	1	1	1	1	1	1	1	1	1	1	1
114	1	69	1	1	2	2	1	1	2	1	1	1	126	92	5.67	13.2	94	97	118	50	1	100	207	150	2	1	2	1	1	1	1	1	1	1	1	1	1	1	1	1	1	1	1	1	1	1	1	1	1
116	1	56	2	2	2	2	2	2	1	1	2	2	170	80	6.22	15.8	227	81	100	51	2	201	224	158	2	1	2	1	1	2	2	2	1	2	2	2	1	1	1	1	1	1	1	1	1	2	1	2	1
117	1	69	2	1	1	1	1	1	2	1	1	2			8.65	13.4	119	96	235	31	2	101	167	115	5	2	2	1	1	1	1	1	1	1	1	1	1	1	1	1	1	1	1	1	1	1	1	1	1
118	1	47	1	1	1	3	1	1	2	2	1	2	140	80	9.76	16	125	90.5	240	42	1	107	153	87	3	2	1	2	1	2	1	1	1	1	1	1	2	1	2	1	1	1	1	1	1	1	1	1	1
119	1	78	2	1	1	2	1	1	2	1	1	1	142	99	5.78	12.5	83	96.5	107	28	2	79	158	113	3	2	1	1	1	2	1	1	1	1	1	1	2	2	1	1	1	1	1	1	1	1	1	1	2
120	1	56	1	1	1	2	1	2	1	1	2	1	80	50	22.1	13.8	127	90.5	91	29	2	97	133	95	3	2	1	1	1	2	1	1	1	1	1	1	2	2	1	1	1	1	1	1	1	1	1	1	1
121	1	45	2	1	1	2	1	1	1	1	1	2	200	110	7.38	14.8	124	87.5	91	30	2	82	135	88	2	1	1	1	1	2	1	1	1	1	1	1	2	1	2	1	1	1	1	1	1	1	1	1	1
122	2	59	2	1	2	1	1	1	2	2	1	1	130	80	8.23	12.9	152	97	139	35	2	99	192	143	3	2	2	1	1	1	1	1	1	1	1	1	1	1	1	1	1	1	1	1	1	1	1	1	1
123	1	56	2	1	2	1	1	1	1	1	1	1	110	70	5.83	14.8		84.5	144	35	2	91	214	165	2	1	1	1	1	1	1	1	1	1	1	1	1	1	1	1	1	1	1	1	1	1	1	1	1
124	2	63	2	2	2	1	1	1	2	1	1	1	184	106	7.14	13.1	270	87	137	39	2	154	195	145	4	2	1	2	1	2	1	1	1	1	1	1	2	2	1	1	1	1	1	1	1	1	1	1	1
125	2	60	2	1	1	1	1	1	2	1	1	1	140	70	8.04	15.5	103	100	192	38	2	98	178	128	4	2	1	1	1	2	1	1	1	1	1	1	2	1	2	1	1	1	1	1	1	2	2	2	2
127	1	64	2	2	2	1	1	2	1	1	1	1	120	70	7.06	10.8	98	92.5	75	53	2	143	118	59	3	2	1	1	2	2	1	1	1	2	2	2	2	1	2	1	1	1	1	1	1	2	1	2	1
128	1	80	2	1	1	3	1	1	2	2	1	2	154	82	6.33	14.3	111	89.5	90	56	2	96	116	56	1	1	1	1	1	1	1	1	1	1	1	1	1	1	1	1	1	1	1	1	1	1	1	1	1
130	2	80	1	2	1	1	1	1	1	1	1	1	111	58	8.77	13.9	404	77.5	184	60	1	124	181	109	2	1	1	1	1	1	1	1	1	1	1	1	1	1	1	1	1	1	1	1	1	1	1	1	1
131	2	79	2	1	2	1	1	2	1	2	1	1	130	80	10	12.3	150	87	104	33	2	99	234	182	3	2	1	1	1	2	1	1	1	1	1	1	1	1	1	1	1	1	2	2	2	2	2	2	2
132	1	60	2	2	1	2	1	1	1	1	1	1			6.94	13.9	351	78	112	42	2	206	168	116	2	1	1	1	1	1	1	1	1	1	1	1	1	1	1	1	1	1	1	1	1	1	1	1	1
133	2	76	2	1	2	1	1	2	2	1	1	1	130	80	7.19	15.3	110	76.5	96	72	2	97	175	91	1	1	2	1	2	2	2	2	2	1	1	1	2	2	1	1	1	1	1	1	1	2	1	2	1
134	1	46	2	1	2	2	1	1	1	1	1	2	130	80	8.66	14.7	114	85	234	40	2	81	211	135	2	1	1	1	1	1	1	1	1	1	1	1	1	1	1	1	1	1	1	1	1	1	1	1	1
135	1	92	1	1	1	3	1	1	1	1	1	1	170	90	6.19	10.2	84	89.5	65	39	1	80	176	126	1	1	1	1	1	2	1	1	1	2	2	1	1	1	1	1	1	1	1	1	1	1	1	1	1
136	2	66	2	1	2	1	1	1	1	2	1	1	120	80	6.49	12	130	98	70	39	2	104	191	157	4	2	1	1	1	2	1	1	1	2	2	1	1	1	1	1	1	1	1	1	1	2	1	2	1
138	2	86	1	1	1	1	1	1	2	2	1	1	110	60	5.9	13.1	156	72	53	50	1	95	159	102	0	1	1	1	1	2	2	2	1	1	1	1	1	1	1	1	1	1	2	2	2	2	2	2	2
139	1	70	2	1	2	3	1	2	2	1	1	1	166	81	6.07	14.1	133	88	43	40	2	88	112	71	1	1	2	1	2	2	2	2	1	1	1	1	1	1	1	1	1	1	1	1	1	1	1	1	1
140	1	52	2	2	2	2	1	2	1	1	1	1	130	80	10.1	16.1	146	98	79	48	2	93	120	74	2	1	2	1	2	1	1	1	1	1	1	1	1	1	1	1	1	1	1	1	1	1	1	1	1
141	1	61	1	1	1	1	1	1	1	1	1	1	140	80	8.52	14.6	101	79	70	40	1	91	162	115	0	1	1	1	1	1	1	1	1	1	1	1	1	1	1	1	1	1	1	1	1	1	1	1	1
142	1	72	1	1	2	3	2	2	1	1	1	2	100	70	11	11.7		79	61	66	1	89	137	53	0	1	2	1	1	1	1	1	1	1	1	1	1	1	1	1	1	1	1	1	1	1	1	1	1
143	1	70	1	1	1	3	1	1	2	1	1	1	102	69	11.3	13.8	101	77.5	82	23	1	84	95	72	1	1	2	1	1	1	1	1	1	1	1	1	1	1	1	1	1	1	1	1	1	1	1	1	1
144	1	61	2	2	2	2	1	1	1	1	1	2	120	70	6.13	14.8	243	94	200	46	2	166	172	86	4	2	2	1	2	1	1	1	1	1	1	1	1	1	1	1	1	1	1	1	1	1	1	1	1
146	2	57	1	1	2	1	1	1	2	1	1	1	120	80	7.34	14.7	136	77.5	67	37	1	109		164	2	1	1	1	1	1	1	1	1	1	1	1	1	1	1	1	1	1	1	1	1	1	1	1	1
149	2	76	1	2	1	1	1	1	2	2	1	1	140	80	15.8	14	154	87.5	59	75	1	94	189	113	1	1	1	2	1	1	1	1	1	1	1	1	1	1	1	1	1	1	1	1	1	1	1	1	1
150	1	77	2	1	2	1	1	2	2	1	1	1	110	70	5.84	15.7	114	94	101	43	2	99	171	122	2	1	2	1	2	1	1	1	1	1	1	1	1	1	1	1	1	1	1	1	1	1	1	1	1
153	2	80	2	2	2	1	2	2	1	1	1	1	110	60	4.58	13.5	487	76	76	61	2	260	119	51	2	1	2	1	2	2	1	1	1	1	1	1	2	2	2	2	2	1	2	2	1	1	1	1	1
154	1	68	2	2	2	3	1	2	2	1	1	1	168	79	10	13.9	141	92	54	53	2	177	96	38	3	2	1	2	2	1	1	1	1	1	1	1	1	1	1	1	1	1	1	1	1	1	1	1	1
155	1	64	2	1	2	2	1	1	2	1	1	1					97	69	92	80	2	85	229	150	1	1	1	2	1	2	2	1	2	1	1	1	1	1	1	1	1	1	1	1	1	1	1	1	1
157	1	51	2	2	1	1	2	1	1	1	1	2	180	90	6.95	16.5	247	92	291	27	2	149	148	81	5	2	1	1	1	2	1	1	1	1	1	1	2	2	2	2	2	2	1	1	1	1	1	1	2
158	1	57	1	1	1	1	1	1	2	2	1	1	103	76	10.4	15.1	159	78	56	28	1	126	119	94	2	1	2	1	1	1	1	1	1	1	1	1	1	1	1	1	1	1	1	1	1	1	1	1	1
160	2	68	1	1	2	1	1	1	1	1	1	1	120	70	8.29	14.2	125	92	79	42	1	103	232	191	3	2	1	1	1	2	1	1	1	2	2	1	1	1	1	1	1	1	1	1	1	1	1	1	1
161	1	85	1	1	1	2	1	1	1	1	1	2	120	70	4.38	12.7	95	62.5	72	81	1	87	173	91	0	1	1	1	1	1	1	1	1	1	1	1	1	1	1	1	1	1	1	1	1	1	1	1	1
163	2	73	1	1	1	1	4	1	2	2	2	1	100	70	5.4	12.2	244	78	57	48	1	90	155	99	1	1	1	2	1	1	1	1	1	1	1	1	1	1	1	1	1	1	1	1	1	1	1	1	1
164	1	68	2	1	2	2	1	1	2	1	1	1	100	70	7.91	15.9	125	91.5	157	36	2	93	177	144	4	2	2	1	1	1	1	1	1	1	1	1	1	1	1	1	1	1	1	1	1	1	1	1	1
165	1	76	2	1	2	2	1	2	2	1	1	1	190	85	5.21	12.4	95	82.5	87	34	2	161	107	57	3	2	2	1	2	2	1	1	1	1	1	1	2	2	2	2	1	2	1	1	1	1	1	1	1
166	2	76	2	2	1	1	2	1	2	1	1	1			5.08	13.8	124	91	113	34	2	98	144	95	3	2	2	1	1	2	1	1	1	1	1	1	1	1	1	1	1	1	2	2	2	1	1	1	1
167	1	38	1	1	1	1	1	1	1	1	1	1			6.21	15.8	100	87	138	66	1	90	160	80	0	1	1	1	1	1	1	1	1	1	1	1	1	1	1	1	1	1	1	1	1	1	1	1	1
168	2	88	1	1	1	1	2	1	2	1	1	1	141	82				78.5	50		1	112	127			1				2	2	2	1	2	2	1	1	1	1	2	2	1	1	1	1	1	1	1	1
169	1	52	1	2	2	2	1	1	2	1	1	1	150	100	11.4	15	313	74.5	86	52	1	250	193	132	1	1	1	2	1	2	1	1	1	1	1	1	1	1	1	1	1	1	2	2	2	2	1	2	1
170	2	69	1	1	2	1	2	1	2	2	1	1	130	80	4.26	12.2	85	83.5	49	47	1	76	128	76	2	1	1	2	2	1	1	1	1	1	1	1	1	1	1	1	1	1	1	1	1	1	1	1	1
171	2	62	2	1	1	1	1	1	2	1	1	1	148	95	9.02	12.6	144	86.5	57	40	2	105	117	68	4	2	2	1	1	2	1	1	1	1	1	1	1	1	1	1	1	1	1	1	1	1	1	1	2
172	1	75	2	2	2	3	1	1	1	1	1	2	144	74	14.5	13.1	162	87	77	37	2	140	126	73	3	2	1	1	1	1	1	1	1	1	1	1	1	1	1	1	1	1	1	1	1	1	1	1	1
173	1	67	1	2	2	2	1	1	1	1	1	2	130	80	5.49	13.5	269	86	144	49	1	161	203	138	1	1	1	1	1	1	1	1	1	1	1	1	1	1	1	1	1	1	1	1	1	1	1	1	1
174	1	75	2	2	1	1	1	1	2	1	1	1	114	79	5.25	12.1	141	92	86	36	2	122	160	123	4	2	2	1	1	2	2	1	2	2	2	2	2	2	1	2	1	2	2	1	2	1	1	1	1
176	2	73	2	2	2	2	1	2	1	1	1	1	120	70	7.79	11.9	130	102	87	45	2	128	132	83	4	2	2	1	2	2	2	2	1	2	2	2	2	1	2	2	2	2	1	1	1	2	2	1	1
177	2	80	2	1	2	1	2	1	2	1	1	1	90	52				68.5	106	37	2	106	114	51	3	2	2	2	2	1	1	1	1	1	1	1	1	1	1	1	1	1	1	1	1	1	1	1	1
178	2	62	2	2	2	1	1	2	2	1	1	1	110	70	3.96	13.1	247	84.5	79	52	2	155	142	86	3	2	2	1	2	2	1	1	1	1	1	1	2	2	2	1	1	1	1	1	1	1	1	1	1
179	2	76	2	1	1	1	1	1	1	1	1	1	140	80	12.7	13.2	131	86	182	44	2	95	135	67	4	2	1	1	1	1	1	1	1	1	1	1	1	1	1	1	1	1	1	1	1	1	1	1	1
180	2	73	1	1	2	1	1	1	1	1	1	1	120	80	7.41	12		76.5	84	54	1	97	125	66	0	1	2	1	2	2	1	1	1	1	1	1	2	2	2	1	1	1	1	1	1	1	1	1	1
181	2	65	2	2	2	1	1	2	1	1	1	1	110	55	10.2	9.97	238	76.5	163	46	2	176	208	142	4	2	2	1	2	2	1	1	1	2	2	2	2	2	2	2	2	2	1	1	1	2	2	2	2
182	2	72	2	1	2	1	1	1	1	1	1	1	200	100	6.77	13.3	114	81	86	56	2	106	210	150	3	2	1	1	1	2	1	1	1	1	1	1	2	2	2	1	1	1	1	1	1	1	1	1	2
183	1	53	2	2	2	2	1	1	2	1	1	1	115	96	7.01	17.2	117	107	126	49	2	127	191	137	3	2	1	1	1	1	1	1	1	1	1	1	1	1	1	1	1	1	1	1	1	1	1	1	1
184	1	88	1	1	2	1	2	1	2	1	1	1	130	80	8.54	5.57	159	67	149	49	1	116	212	152	1	1	1	1	1	2	2	2	2	2	2	1	1	1	1	1	1	1	1	1	1	2	2	2	1
186	2	80	2	2	2	1	1	2	1	1	1	1	165	68	6.7	12.9	109	83	182	35	2	138	126	71	5	2	2	1	2	2	2	2	1	2	1	2	1	1	1	1	1	1	1	1	1	1	1	1	1
188	1	72	2	2	2	1	2	1	1	1	2	1	110	70	6.83	14.2	198	96.5	364	40	2	128	258	181	4	2	2	1	1	2	2	2	2	2	1	2	2	2	1	2	2	1	2	2	1	2	1	2	2
189	1	65	2	1	1	2	1	1	2	1	1	2	165	67	8.21	14.9	104	85	147	34	2	89	160	111	2	1	1	2	1	1	1	1	1	1	1	1	1	1	1	1	1	1	1	1	1	1	1	1	1
190	2	58	2	1	1	2	1	1	2	1	1	2	128	82	7.3	13.5	99	96	92	63	2	97	164	95	2	1	2	1	1	1	1	1	1	1	1	1	1	1	1	1	1	1	1	1	1	1	1	1	1
191	2	78	2	1	2	1	1	2	2	2	1	1	107	53	10.6	11.5	122	70	91	42	2	100	147	97	3	2	2	1	2	1	1	1	1	1	1	1	1	1	1	1	1	1	1	1	1	1	1	1	1
192	1	58	2	2	2	3	1	1	2	1	1	1	135	80	8.53	15.8	272	94	1237	54	2	179	374	95	4	2	1	1	1	1	1	1	1	1	1	1	1	1	1	1	1	1	1	1	1	1	1	1	1
194	1	70	2	1	2	1	1	2	1	1	1	1	120	80	9.11	8.24	109	89	117	26	2	89	129	86	2	1	1	1	2	2	2	2	1	2	2	1	1	1	1	1	1	1	2	2	2	1	1	1	2
195	2	68	2	1	1	1	1	1	1	1	1	1	120	80	8.64	13.7	136	97	210	29	2	104	173	117	5	2	1	1	1	2	1	1	1	1	1	1	1	1	1	1	1	1	2	1	2	2	2	1	1
196	2	77	2	2	2	1	1	2	1	2	2	1	124	52	6.82	4.94	220	91	60	38	2	184	72	28	4	2	2	1	2	2	2	2	2	1	1	1	2	1	2	1	1	1	2	1	2	2	1	2	2
198	2	55	1	1	2	1	1	1	2	2	1	1	181	98	9.7	13.6	186	94.5	159	46	1	169	173	116	4	2	2	2	2	1	1	1	1	1	1	1	1	1	1	1	1	1	1	1	1	1	1	1	1
199	2	72	2	2	2	1	1	1	1	1	1	1	140	60	8.93	11.4	286	91	156	28	2	125	185	139	5	2	2	1	1	2	1	1	1	1	1	1	2	2	1	1	1	1	1	1	1	1	1	1	1
200	1	63	2	2	1	1	2	1	2	2	1	1	130	80	8.02	12.7	157	110	118	48	2	132	131	76	3	2	2	1	1	1	1	1	1	1	1	1	1	1	1	1	1	1	1	1	1	1	1	1	1
201	2	51	2	1	2	2	1	1	1	1	1	1	209	116	4.33	13.5	99	72	76	92	2	107	181	82	2	1	1	1	2	2	1	1	1	1	1	1	1	1	1	2	1	2	1	1	1	1	1	1	1
202	1	81	1	1	2	1	1	1	1	1	1	1	120	80	13.1	12.2	125	82	101	69	1	99	268	192	0	1	1	1	1	2	1	1	1	1	1	1	2	2	2	1	1	1	1	1	1	1	1	1	1
203	2	77	2	2	2	1	2	2	1	1	1	1	123	71	9.58	13.5	256	93.5	85	53	2	160	237	174	3	2	2	1	1	2	1	1	1	2	2	1	2	1	2	2	2	1	1	1	1	1	1	1	1
204	1	43	2	1	1	2	1	1	1	1	1	1	96	41	14.1	14.2	112	91	61	38	2	112	85	36	4	2	1	1	1	1	1	1	1	1	1	1	1	1	1	1	1	1	1	1	1	1	1	1	1
205	1	89	2	1	1	3	1	1	1	1	1	1	147	65	14	12.6	114	84	77	61	2	115	187	120	2	1	1	1	1	2	2	1	2	1	1	1	1	1	1	1	1	1	1	1	1	1	1	1	1
206	1	61	1	1	1	2	1	1	1	1	1	2	130	90	5.07	16.8	124	80	80	69	1	109	190	116	1	1	1	1	1	1	1	1	1	1	1	1	1	1	1	1	1	1	1	1	1	1	1	1	1
207	2	71	2	1	2	1	1	1	1	1	1	1	147	82	12.6	11	131	83.5	67	51	2	101	187	134	3	2	1	1	1	2	1	1	1	1	1	1	2	2	2	2	1	2	1	1	1	2	2	2	2
208	2	56	2	1	1	1	1	1	2	2	1	1	136	90	8.59	11.3	112	116	56	42	2	112	151	98	4	2	1	2	1	1	1	1	1	1	1	1	1	1	1	1	1	1	1	1	1	1	1	1	1
209	1	54	2	1	1	2	1	1	1	1	1	1	146	64	5.17	11.2	120	110	147	24	2	89	139	84	3	2	2	1	1	2	1	1	1	2	2	1	2	2	2	1	1	1	2	2	1	1	1	1	1
211	2	65	1	2	1	1	1	1	1	1	1	1	120	80	11.38	14.1	127	85	149	57	1	130	174	96	2	1	1	1	2	1	1	1	1	1	1	1	1	1	1	1	1	1	1	1	1	1	1	1	1
212	1	76	1	1	1	3	1	1	2	2	1	1	110	80	8.09	14.7	117	91	104	47	1	97	169	115	1	1	1	1	1	2	2	2	2	1	1	1	1	1	1	1	1	1	1	1	1	1	1	1	1
213	1	57	1	1	1	3	1	1	1	1	1	1	135	81	4.62	15.1	102	82	98	82	1	98	186	94	0	1	1	1	1	1	1	1	1	1	1	1	1	1	1	1	1	1	1	1	1	1	1	1	1
215	1	72	2	1	2	3	2	1	1	1	1	1	123	69	8.82	13.7	136	94	75	34	2	92	125	95	3	2	2	1	2	2	1	1	1	1	1	1	1	1	1	1	1	1	2	2	2	1	1	1	1
216	2	54	1	1	1	1	1	1	2	2	1	1	116	61	9.03	12.6	146	84	27	95	1	138	195	110	2	1	2	1	1	1	1	1	1	1	1	1	1	1	1	1	1	1	1	1	1	1	1	1	1
219	2	54	2	1	2	1	1	1	1	1	1	1	130	80	11.68	13.2	126	95	198	37	2	158	107	42	5	2	2	1	2	2	1	1	1	1	1	1	1	1	1	1	1	1	1	1	1	1	1	1	2
220	1	64	1	1	1	1	2	1	2	1	1	1	120	80	4.09	10.4	115	59	149	60	1	100	149	83	1	1	1	1	1	1	1	1	1	1	1	1	1	1	1	1	1	1	1	1	1	1	1	1	1
221	1	76	2	1	1	3	1	1	2	1	1	1	117	60	9.16	13.2	181	75	25	58	2	133	103	40	2	1	1	1	1	2	2	2	1	2	2	1	2	2	1	2	2	1	2	2	1	1	1	1	1
222	2	78	2	1	1	1	1	1	2	2	1	1	170	80	5.65	12.5	127	114	68	60	2	110	160	97	3	2	1	1	1	2	1	1	1	1	1	1	1	1	1	1	1	1	2	2	2	1	1	1	1
223	1	43	2	1	1	2	1	1	1	2	1	1	121	68	9.64	12.6	148	67	35	39	2	109	103	62	3	2	1	2	1	1	1	1	1	1	1	1	1	1	1	1	1	1	1	1	1	1	1	1	1
224	2	32	1	1	1	1	1	1	1	2	1	1	100	60			102	87.5	63	81	1	88	164	77	1	1	1	1	1	1	1	1	1	1	1	1	1	1	1	1	1	1	1	1	1	1	1	1	1
225	2	70	2	1	1	1	1	1	1	1	1	1	145	73	3.81	12.1	142	81.5	138	43	2	100	184	127	4	2	1	1	1	1	1	1	1	1	1	1	1	1	1	1	1	1	1	1	1	1	1	1	1
226	1	68	1	1	1	1	1	1	2	1	1	1	156	83	8.6	15.8	134	82	170	37	1	97	189	130	2	1	2	1	1	2	1	1	1	1	1	1	1	1	1	1	1	1	2	1	2	1	1	1	1
227	1	77	1	1	1	1	1	1	1	2	1	1	90	51	5.95	7.9	91	78.5	100	37	1	80	142	83	1	1	2	1	1	1	1	1	1	1	1	1	1	1	1	1	1	1	1	1	1	1	1	1	1
228	1	77	2	2	2	1	1	2	1	1	1	1	157	70	5.82	14.2	210	86	174	38	2	123	162	102	4	2	2	1	2	1	1	1	1	1	1	1	1	1	1	1	1	1	1	1	1	1	1	1	1
229	1	63	2	2	1	2	1	1	1	1	2	1	118	64				90.5	66	55	2	105	166	98	3	2	2	1	1	2	1	1	1	1	1	1	2	2	1	1	1	1	1	1	1	2	1	2	1
230	1	52	1	1	1	2	1	1	1	1	1	2	130	80	17.3	15.2	110	92	85	39	1	90	183	124	2	1	1	1	1	1	1	1	1	1	1	1	1	1	1	1	1	1	1	1	1	1	1	1	1
232	1	69	2	1	2	2	1	2	1	1	1	1	194	92	12.5	14.3	168	87.5	99	30	2	90	152	109	2	1	2	1	2	2	1	1	1	1	1	1	2	1	2	1	1	1	1	1	1	1	1	1	1
233	1	38	2	2	2	2	1	2	1	1	1	1	130	84	8.92	16.7	445	95.5	285	32	2	338	208	150	5	2	1	1	1	1	1	1	1	1	1	1	1	1	1	1	1	1	1	1	1	1	1	1	1
234	1	59	2	1	1	2	1	1	1	1	1	2	141	86	9.52	16.4	106	84.5	115	41	2	87	129	74	2	1	2	1	1	2	1	1	1	1	1	1	1	1	1	1	1	1	1	1	1	2	2	2	2
235	2	65	2	1	2	1	1	1	2	1	1	1	100	60	11.12	15	76	69.5	106	54	2	81	243	188	1	1	2	1	1	2	2	1	2	1	1	1	1	1	1	1	1	1	1	1	1	1	1	1	1
236	2	55	1	1	2	1	1	1	1	1	1	1	100	60	5.68	13.4	104	74	138	40	1	104	190	148	2	1	1	1	1	1	1	1	1	1	1	1	1	1	1	1	1	1	1	1	1	1	1	1	1
237	1	74	2	1	2	1	1	1	2	1	1	2	145	83	11.66	13.1	146	78.5	66	35	2	139	220	174	3	2	1	1	1	2	2	2	1	1	1	1	1	1	1	1	1	1	1	1	1	1	1	1	1
238	2	85	2	1	1	1	1	1	2	2	1	1	146	46	5.7	9	106	76.5	71	46	2	106	151	102	2	1	2	1	2	1	1	1	1	1	1	1	1	1	1	1	1	1	1	1	1	1	1	1	1
239	2	76	2	1	2	1	2	1	1	1	1	1	149	66	9.45	12.8	109	93	144	36	2	107	224	173	4	2	2	1	1	2	2	1	2	1	1	1	2	2	2	2	1	2	1	1	1	1	1	1	1
240	2	88	2	2	1	1	1	1	1	1	1	1	120	80	8.73	9.7	149	88	95	44	2	110	179	124	4	2	1	1	1	2	1	1	1	1	1	1	1	1	1	1	1	1	1	1	1	1	1	1	1
241	2	65	2	1	1	2	3	1	1	1	1	2	163	90	7.71	15.7	149	96.5	54	92	2	156	194	101	3	2	1	1	1	2	1	1	1	1	1	1	2	1	2	1	1	1	1	1	1	1	1	1	1
242	2	78	1	2	1	1	1	1	2	2	1	1	166	55	10.12	11.9	141	86	100	49	1	131	133	84	3	2	1	1	1	1	1	1	1	1	1	1	1	1	1	1	1	1	1	1	1	1	1	1	1
243	2	82	2	1	2	1	1	2	1	1	1	1	114	73	5.07	12.1	109	77	100	66	2	94	171	97	1	1	2	1	1	2	1	1	1	1	1	1	2	2	1	2	1	2	1	1	1	2	1	2	2
244	1	64	2	1	2	2	1	1	1	2	1	1	159	54	10.37	9.6	119	71	75	42	2	75	121	54	1	1	1	2	2	1	1	1	1	1	1	1	1	1	1	1	1	1	1	1	1	1	1	1	1
245	1	65	1	2	2	2	2	1	1	1	1	1	120	60	5.5	13.4	138	87.5	79	52	1	112	145	87	1	1	2	1	2	1	1	1	1	1	1	1	1	1	1	1	1	1	1	1	1	1	1	1	1
247	2	31	1	1	1	1	1	1	1	1	1	1	100	60	6.02	9.9	89	70	73	65	1	91	133	63	0	1	1	1	1	1	1	1	1	1	1	1	1	1	1	1	1	1	1	1	1	1	1	1	1
249	2	61	1	1	1	1	1	1	2	2	1	1	120	70	27.65	10.2	127	74	93	81	1	89	168	86	0	1	1	1	1	1	1	1	1	1	1	1	1	1	1	1	1	1	1	1	1	1	1	1	1
250	1	60	2	1	2	1	1	1	1	1	1	1	157	80	5.65	15.2	115	76	103	47	2	106	185	135	2	1	2	1	1	1	1	1	1	1	1	1	1	1	1	1	1	1	1	1	1	1	1	1	1
251	1	18	1	1	1	1	4	1	1	2	1	1	116	51	7.46	13.8		76	52	39	1	89	94	54	1	0	1	1	1	1	1	1	1	1	1	1	1	1	1	1	1	1	1	1	1	1	1	1	1
252	2	67	1	1	1	1	1	1	2	2	1	1	128	89	6.44	12.5	129	63	66	26	1	105	95	58	2	1	2	1	1	1	1	1	1	1	1	1	1	1	1	1	1	1	1	1	1	1	1	1	1
253	2	67	2	2	1	1	1	1	2	1	1	1	178	88	5.23	11.6	115	102	105	64	2	141	202	124	3	2	2	1	1	2	1	1	1	1	1	1	1	1	1	1	1	1	1	1	1	1	1	1	2
255	1	54	1	2	2	2	1	1	1	1		1	152	80	9.15	15.1	298	77	171	28	1	228	192	147	3	2	1	1	1	2	2	2	2	2	1	2	2	1	2	1	1	1	2	2	1	1	1	1	1
258	1	49	1	1	2	1	2	1	2	2	1	1	97	68	10.53	15	144	96	105	58	1	110	148	81	2	1	1	2	2	1	1	1	1	1	1	1	1	1	1	1	1	1	1	1	1	1	1	1	1
259	1	57	2	1	1	2	1	1	1	1	1	1	120	80	4.37	15.3	139	86	60	77	2	116	160	72	1	1	1	1	1	1	1	1	1	1	1	1	1	1	1	1	1	1	1	1	1	1	1	1	1
260	1	46	2	1	2	2	1	1	1	1	1	2	100	60	8.41	17.7	107	98.5	91	53	2	99	249	185	2	1	1	1	1	1	1	1	1	1	1	1	1	1	1	1	1	1	1	1	1	1	1	1	1
261	1	46	2	1	1	2	1	1	1	1	1	2	150	90	7.33	17.8	111	92.5	128	56	2	89	137	67	2	1	1	1	1	1	1	1	1	1	1	1	1	1	1	1	1	1	1	1	1	1	1	1	1
262	1	75	2	1	2	2	2	2	2	1	1	1	121	59	12.29	15	85	89	43	46	2	103	106	52	1	1	2	1	2	1	1	1	1	1	1	1	1	1	1	1	1	1	1	1	1	1	1	1	1
263	1	71	2	1	2	1	1	2	1	1	1	1	140	80	6.07	14.4	108	84.5	86	41	2	109	128	73	2	1	2	1	2	2	1	1	1	2	1	2	2	1	2	1	1	1	1	1	1	1	1	1	1
265	2	75	2	2	2	1	1	2	1	1	1	1	100	60	6.23	11.2	119	87.5	112	44	2	108	112	54	4	2	2	1	2	2	1	1	1	1	1	1	1	1	1	2	2	1	1	1	1	1	1	1	1
266	1	53	2	2	2	1	1	2	1	1	1	1	150	90	9.49	10.3	87	91	111	47	2	96	169	105	2	1	2	1	2	1	1	1	1	1	1	1	1	1	1	1	1	1	1	1	1	1	1	1	1
267	1	74	1	1	2	1	1	1	2	1	1	1	131	75	7.51	15.7	112	86	98	38	1	103	111	59	2	1	1	1	2	1	1	1	1	1	1	1	1	1	1	1	1	1	1	1	1	1	1	1	1
269	1	85	1	1	2	1	1	1	1	1	1	1	159	97	6.36	13.3	185	76.5	81	56	1	105	198	133	1	1	1	1	1	1	1	1	1	1	1	1	1	1	1	1	1	1	1	1	1	1	1	1	1
270	2	57	2	2	1	2	1	2	1	1	1	1	99	54	7.69	16.1	255	76.5	117	40	2	248	127	68	2	1	2	1	1	2	1	1	1	2	2	1	2	2	1	1	1	1	2	2	1	1	1	1	1
271	2	80	1	1	1	1	1	1	1	2	1	1	136	60	7.16	14.4	103	67	67	72	1	84	197	126	0	1	2	2	1	1	1	1	1	1	1	1	1	1	1	1	1	1	1	1	1	1	1	1	1
272	1	75	2	1	2	1	1	1	1	1	1	2	180	72	6.68	14.7	151	99	78	68	2	101	211	126	3	2	1	1	1	2	1	1	1	1	1	1	1	1	1	2	1	2	1	1	1	1	1	1	1
273	2	63	2	2	2	1	1	1	2	2	1	1	153	78	15.37	12.8	154	89.5	68	39	2	128	190	128	4	2	1	2	2	2	1	1	1	1	1	1	1	1	1	2	1	2	1	1	1	1	1	1	1
274	2	76	2	2	1	1	1	1	1	1	1	1	178	70	15.3	12.6	287	94	186	52	2	233	189	106	4	2	2	1	1	2	1	1	1	2	2	1	2	2	1	1	1	1	2	1	2	2	1	2	2
275	1	74	2	1	1	2	1	1	2	1	1	1	121	73	5.69	13.3		81	79	43	2	102	130	74	2	1	1	1	1	1	1	1	1	1	1	1	1	1	1	1	1	1	1	1	1	1	1	1	1
276	2	79	1	1	1	1	1	1	2	1	1	1	137	73				66.5	75	62	1	86	190	122	0	1	2	1	1	1	1	1	1	1	1	1	1	1	1	1	1	1	1	1	1	1	1	1	1
277	1	66	1	2	1	1	1	2	1	1	1	1	209	145	18.69	15.7	157	98	50	46	1	173	180	128	2	1	1	1	1	2	2	2	2	1	1	1	2	2	1	2	2	1	2	2	2	1	1	1	1
278	2	73	2	1	1	1	1	1	1	1	1	1	144	85	15.16	11.4	117	96	84	35	2	122	129	81	4	2	2	1	1	1	1	1	1	1	1	1	1	1	1	1	1	1	1	1	1	1	1	1	1
279	1	78	2	1	1	1	1	1	2	1	1	1	150	94	10.18	15.5	130	84.5	64	83	2	126	187	99	2	1	2	1	1	1	1	1	1	1	1	1	1	1	1	1	1	1	1	1	1	1	1	1	1
280	1	66	1	1	2	1	1	1	1	1	1	2	127	75	6.19	16.9	98	92	255	40	1	98	214	146	2	1	1	1	1	1	1	1	1	1	1	1	1	1	1	1	1	1	1	1	1	1	1	1	1
281	1	69	2	1	1	1	1	1	2	1	1	1	153	83	7.97	15.2	130	98	60	49	2	104	213	151	3	2	2	1	1	1	1	1	1	1	1	1	1	1	1	1	1	1	1	1	1	1	1	1	1
282	1	76	1	1	1	1	1	1	2	2	1	1	134	77	4.1	12.5	165	74	46	52	1	92	153	91	0	1	1	1	1	2	1	1	1	1	1	1	1	1	1	1	1	1	2	1	2	1	1	1	1
283	2	82	2	1	1	1	1	1	1	1	1	1	125	93	8.26	13.2	123	90.5	66	40	2	112	122	69	4	2	1	1	1	2	1	1	1	2	2	2	2	2	1	2	2	1	1	1	1	1	1	1	1
284	1	49	2	2	1	2	1	1	2	1	1	2	182	108	7.51	18	123	90	218	28	2	114	168	117	5	2	1	1	1	2	1	1	1	1	1	1	2	1	2	2	1	2	2	1	2	2	1	2	1
285	2	84	2	1	1	1	1	2	2	1	1	1	90	60	6.92	12.6	94	73.5	78	34	2	105	147	101	3	2	1	2	1	1	1	1	1	1	1	1	1	1	1	1	1	1	1	1	1	1	1	1	1
286	2	77	2	1	1	1	1	1	1	1	1	1	175	115	4.41	10.8	97	71.5	79	51	2	80	153	101	1	1	1	1	1	1	1	1	1	1	1	1	1	1	1	1	1	1	1	1	1	1	1	1	1
287	1	49	2	1	2	2	1	2	1	1	1	2	131	80	10.18	16.8	100	92	79	34	2	112	109	60	4	2	2	1	2	1	1	1	1	1	1	1	1	1	1	1	1	1	1	1	1	1	1	1	1
291	1	79	2	1	2	1	1	1	1	2	1	1	133	87	5.45	15	89	75	115	52	2	89	185	133	1	1	1	1	1	1	1	1	1	1	1	1	1	1	1	1	1	1	1	1	1	1	1	1	1
292	2	49	1	1	1	1	4	1	1	2	1	1	132	76	7.64	14	122	79	119	46	1	122	195	140	2	1	1	2	1	1	1	1	1	1	1	1	1	1	1	1	1	1	1	1	1	1	1	1	1
293	2	87	2	1	1	1	1	1	2	1	1	1	181	106	8.94	17.1	154	68	95	59	2	145	174	107	2	1	2	1	1	1	1	1	1	1	1	1	1	1	1	1	1	1	1	1	1	1	1	1	1
294	2	85	1	1	1	1	1	1	2	1	1	1	124	76	4.61	10.2	158	66	38	58	1	132	119	61	1	1	1	1	1	1	1	1	1	1	1	1	1	1	1	1	1	1	1	1	1	1	1	1	1
296	2	77	2	1	2	1	1	1	1	1	1	1	146	73	8.96	13.4	98	85.5	137	58	2	99	228	158	2	1	1	1	1	2	1	1	1	1	1	1	2	1	2	1	1	1	1	1	1	1	1	1	1
297	2	71	2	1	2	1	1	1	1	1	1	1	166	63	11.86	12.8	118	89.5	76	56	2	106	214	150	3	2	1	1	1	2	2	2	2	1	1	1	1	1	1	2	2	2	2	2	1	2	2	2	1
298	2	86	2	1	2	1	1	1	1	2	1	1	127	45	10.27	9.6	117	81	62	54	2	117	177	107	3	2	1	1	1	2	1	1	1	2	1	2	2	1	2	2	2	1	1	1	1	1	1	1	1
299	1	48	1	1	1	3	1	1	1	1	1	2	99	55	17.36	6.9	141	77	138	28	1	97	137	82	1	1	1	1	1	1	1	1	1	1	1	1	1	1	1	1	1	1	1	1	1	1	1	1	1
300	2	75	2	2	2	1	1	1	1	1	1	1	158	75	5.88	14.1	115	89	98	67	2	101	176	102	3	2	1	1	2	2	1	1	1	1	1	1	2	2	1	1	1	1	1	1	1	1	1	1	1
301	1	67	2	1	2	1	1	2	2	1	1	1	96	68	8.08	14.6	72	101	98	41	2	117	110	57	3	2	2	2	2	2	2	1	2	1	1	1	1	1	1	1	1	1	2	2	1	1	1	1	1
302	1	57	2	1	2	1	1	2	1	1	1	1	168	91	7.76	10.8		79	53	58	2	109	197	141	2	1	1	1	1	1	1	1	1	1	1	1	1	1	1	1	1	1	1	1	1	1	1	1	1
303	1	71	2	1	2	2	1	1	2	1	1	1	154	95	12.88	15.6	100	90.5	124	38	2	94	230	177	3	2	1	1	1	2	1	1	1	1	1	1	2	2	2	2	1	2	2	1	2	1	1	1	1
304	2	73	1	1	2	1	1	1	2	2	1	1	143	61	7.03	13.2	107	90.5	65	75	1	100	149	71	2	1	2	1	2	1	1	1	1	1	1	1	1	1	1	1	1	1	1	1	1	1	1	1	1
306	2	87	2	1	2	1	1	1	2	1	1	1	130	75	9.47	10.4	118	87	74	52	2	104	128	62	3	2	2	2	2	1	1	1	1	1	1	1	1	1	1	1	1	1	1	1	1	1	1	1	1
307	2	90	2	1	1	1	1	1	2	1	1	1	190	63	7.64	13.4	195	77	89	57	2	150	225	154	2	1	1	1	1	1	1	1	1	1	1	1	1	1	1	1	1	1	1	1	1	1	1	1	1
308	1	73	1	1	1	1	1	1	2	1	1	1	167	67	12.04	12.5	181	88	188	21	1	114	123	76	3	2	2	1	1	1	1	1	1	1	1	1	1	1	1	1	1	1	1	1	1	1	1	1	1
309	2	70	2	1	1	1	1	1	2	1	1	1	151	96	8.46	14.6	109	95.5	89	48	2	109	184	127	4	2	2	1	1	1	1	1	1	1	1	1	1	1	1	1	1	1	1	1	1	1	1	1	1
310	1	39	2	1	1	2	1	1	1	1	1	2	184	121	12.19	17.8	112	85	90	51	2	102	183	120	2	1	1	1	1	1	1	1	1	1	1	1	1	1	1	1	1	1	1	1	1	1	1	1	1
311	1	69	1	1	2	2	2	1	2	2	1	1	130	70	7.06	13.5	113	96.5	158	49	1	90	149	73	2	1	1	2	1	2	1	1	1	1	1	1	2	1	2	1	1	1	1	1	1	1	1	1	1
312	1	52	2	1	1	2	1	1	2	2	1	2	120	80	7.6	14.9	139	82	50	51	2	120	158	103	2	1	1	2	1	1	1	1	1	1	1	1	1	1	1	1	1	1	1	1	1	1	1	1	1
313	2	79	1	1	2	1	1	1	1	1	1	1	130	84	8.43	13.2	102	88	71	62	1	101	224	160	2	1	1	1	1	1	1	1	1	1	1	1	1	1	1	1	1	1	1	1	1	1	1	1	1
315	1	73	2	2	2	2	1	1	1	1	1	2	145	80	11.12	13.2	129	82.5	113	66	2	114	217	133	2	1	1	1	1	2	1	1	1	1	1	1	2	2	1	1	1	1	1	1	1	1	1	1	1
317	1	55	1	1	2	1	1	1	2	2	1	1	127	91	6.01	14	157	85.5	113	93	1	133	202	91	1	1	1	2	1	1	1	1	1	1	1	1	1	1	1	1	1	1	1	1	1	1	1	1	1
318	1	76	2	1	1	2	2	2	1	1	1	2	162	67	7.46	14.3	91	84	86	89	2	81	169	69	1	1	2	1	1	1	1	1	1	1	1	1	1	1	1	1	1	1	1	1	1	1	1	1	1
319	2	56	2	1	1	1	1	2	1	1	1	1	131	74	8.09	14	98	84	91	65	2	95	149	85	1	1	2	1	1	1	1	1	1	1	1	1	1	1	1	1	1	1	1	1	1	1	1	1	1
320	2	69	2	2	2	1	2+3	1	1	1	1	1	120	80	10.7	12.4	80	91.5	155	44	2	89	260	190	4	2	2	1	1	2	1	1	1	2	2	1	2	2	2	2	2	2	2	1	2	2	2	1	2
321	2	62	2	2	2	2	1	2	1	1	1	1	104	53	6.99	12.3	133	89	26	35	2	129	49	23	4	2	1	1	2	2	1	1	1	2	2	2	1	1	1	1	1	1	1	1	1	1	1	1	1
322	1	69	1	1	2	2	2	1	2	1	1	1	110	60	15.43	14.8	125	79	67	58	1	103	159	97	1	1	1	1	2	2	1	1	1	1	1	1	1	1	1	1	1	1	2	1	2	1	1	1	1
323	2	50	2	1	2	1	1	1	1	1	1	1	150	93	8.95	19.2	90	74	149	44	2	92	195	132	2	1	1	1	1	2	1	1	1	1	1	1	1	1	1	1	1	1	2	2	2	2	2	2	2
324	1	80	1	1	2	2	1	1	1	1	1	1	120	80	4.89	15.1	121	93	73	72	1	114	210	134	2	1	1	1	1	2	2	1	2	1	1	1	1	1	1	1	1	1	2	2	2	2	2	2	2
325	2	81	2	1	1	1	1	1	1	2	1	1	161	59	8.12	11.1	107	79	124	42	2	91	253	192	2	1	1	1	1	2	1	1	1	1	1	1	2	2	1	1	1	1	1	1	1	1	1	1	1
326	2	87	1	1	2	1	1	1	2	1	1	1	111	67	7.34	11.6	185	82	71	74	1	94	161	80	1	1	2	1	2	1	1	1	1	1	1	1	1	1	1	1	1	1	1	1	1	1	1	1	1
327	2	71	2	1	2	1	2	1	1	2	1	1	157	81	5.69	13.1	101	78	80	52	2	92	237	185	1	1	1	2	1	1	1	1	1	1	1	1	1	1	1	1	1	1	1	1	1	1	1	1	1
328	1	68	2	2	2	1	2	2	1	1	1	1	110	70	6.17	15.3	197	86	126	49	2	174	169	95	2	1	2	1	2	2	1	1	1	1	1	1	1	1	1	1	1	1	2	2	2	1	1	1	1
329	1	52	2	1	2	1	1	1	1	1	1	1	152	100	7.97	14.4	138	101	255	45	2	138	212	138	4	2	1	1	1	1	1	1	1	1	1	1	1	1	1	1	1	1	1	1	1	1	1	1	1
330	2	87	2	1	2	1	1	1	1	1	1	1	174	62	4.82	14	111	88	237	48	2	111	244	165	5	2	2	1	1	2	1	1	1	2	2	2	1	1	1	2	2	1	1	1	1	1	1	1	2
332	1	73	2	2	1	3	1	1	2	1	1	1	174	74	3.79	9.6	161	78	43	39	2	96	100		2	1	2	1	1	1	1	1	1	1	1	1	1	1	1	1	1	1	1	1	1	1	1	1	1
333	1	73	2	2	1	2	1	2	1	1	1	2	148	78	5.51	12.3	338	91	176	69	2	218	179	87	4	2	2	1	1	2	2	2	1	1	1	1	1	1	1	1	1	1	2	2	1	1	1	1	1
335	2	86	2	1	2	1	1	2	1	1	1	1	200	78	6.35	9.2	119	69	151	48	2	125	203	133	4	2	2	1	1	2	1	1	1	2	2	1	2	1	2	1	1	1	1	1	1	1	1	1	2
336	2	76	2	2	1	1	2	1	1	1	1	1	150	81	9.88	13.2	149	76	150	35	2	109	164	105	4	2	2	1	1	2	1	1	1	1	1	1	1	1	1	1	1	1	1	1	1	1	1	1	2
337	2	73	1	1	1	2	1	2	1	1	1	1	120	70	7.43	7.3	113	60.5	136	68	1	113	181	104	2	1	1	1	1	2	2	2	1	1	1	1	1	1	1	1	1	1	1	1	1	1	1	1	1
338	1	75	2	2	2	2	1	1	1	1	1	2	110	80	5.56	14.9	208	73.5	138	52	2	106	206	145	2	1	1	1	1	2	1	1	1	1	1	1	2	2	1	1	1	1	2	2	2	1	1	1	1
339	1	22	1	1	1	1	1	1	1	2	1	1	110	60	8.42	9.2	122	75					142				1	2	1	1	1	1	1	1	1	1	1	1	1	1	1	1	1	1	1	1	1	1	1
340	2	79	2	1	2	1	1	1	1	1	1	1						83	75	55	2	101	139	76	3	2	1	1	2	1	1	1	1	1	1	1	1	1	1	1	1	1	1	1	1	1	1	1	1
341	2	70	2	1	1	2	2	1	2	1	1	1	108	82	5.75	13.9	138	69	55	40	2	96	207	162	2	1	1	2	1	2	1	1	1	1	1	1	2	2	1	1	1	1	2	2	2	2	2	1	1
342	1	51	2	1	2	2	2	1	1	1	1	1	160	100	5.88	16.4	96	95	98	44	2	81	210	163	2	1	1	1	1	1	1	1	1	1	1	1	1	1	1	1	1	1	1	1	1	1	1	1	1
345	2	79	2	1	1	1	2	1	2	1	1	1	157	68	9.77	12.6	218	80.5	78	26	2	171	108	70	4	2	1	2	1	2	1	1	1	1	1	1	1	1	1	1	1	1	1	1	1	1	1	1	1
347	2	84	2	1	2	1	1	1	2	1	1	1	118	74	6.07	12.9	105	69	48	64	2	98	142	77	1	1	1	1	2	1	1	1	1	1	1	1	1	1	1	1	1	1	1	1	1	1	1	1	1
349	2	71	2	1	2	1	1	1	1	1	1	1	126	64	6.62	14.1	115	91	153	50	2	115	151	82	4	2	2	1	2	1	1	1	1	1	1	1	1	1	1	1	1	1	1	1	1	1	1	1	1
350	2	54	2	1	1	1	1	1	1	1	1	1	192	89	10.96	13.7	124	81.5	77	61	2	112	196	122	3	2	1	1	1	2	1	1	1	1	1	1	1	1	1	1	1	1	1	1	1	1	1	1	1
351	1	74	2	2	2	1	2	1	1	1	1	1	142	79	6.21	13.8	143	80	54	53	2	176	218	159	2	1	1	1	1	2	1	1	1	2	2	1	2	2	2	1	1	1	2	2	1	2	2	1	1
352	2	81	2	2	2	1	1	2	1	1	1	1	110	70	5.51	8.1	179	78	112	18	2	117	112	65	3	2	2	1	2	1	1	1	1	1	1	1	1	1	1	1	1	1	1	1	1	1	1	1	1
353	2	82	1	1	2	1	1	1	1	1	1	1	171	90	4.31	10.7	111	82.5	170	45	1	96	212	144	3	2	1	1	1	1	1	1	1	1	1	1	1	1	1	1	1	1	1	1	1	1	1	1	1
354	1	72	2	2	1	3	1	1	1	1	1	1	129	73	5.66	10.3	144	68	75	79	2	135	179	89	2	1	1	1	1	2	1	1	1	2	2	1	2	1	2	1	1	1	1	1	1	1	1	1	1
355	1	45	2	1	2	2	1	1	1	1	1	2	201	117	11.46	18.2	91	82	98	60	2	94	196	131	1	1	1	1	1	1	1	1	1	1	1	1	1	1	1	1	1	1	1	1	1	1	1	1	1
359	2	63	1	1	1	1	1	1	2	1	1	1	167	84	6.93	13.3	91	79	44	66	1	90	186	116	0	1	1	1	1	1	1	1	1	1	1	1	1	1	1	1	1	1	1	1	1	1	1	1	1
360	2	83	2	1	2	1	1	1	1	1	1	1	150	58	6.95	11.8	185	72	75	60	2	137	207	140	2	1	1	1	1	2	1	1	1	1	1	1	2	2	2	1	1	1	1	1	1	2	2	1	1
363	2	21	1	1	1	1	2	1	2	1	1	1	100	85	11.16	11.3	141	71.5	48	81	1	159	144	61	1	1	2	1	1	1	1	1	1	1	1	1	1	1	1	1	1	1	1	1	1	1	1	1	1
366	1	59	2	1	2	2	1	2	2	1	2	1	110	68	5.02	13.1	115	92.5	128	32	2	100	144	97	4	2	2	2	2	2	1	1	1	2	2	1	1	1	1	2	2	2	1	1	1	1	1	1	1
369	2	76	1	1	1	1	1	1	2	1	1	1	100	60	3.14	8.4	114	74	103	25	1	117	106	66	2	1	2	2	1	1	1	1	1	1	1	1	1	1	1	1	1	1	1	1	1	1	1	1	1
370	2	79	1	1	2	1	1	2	1	1	1	1	125	53	5.88	11	88	80.5	105	51	1	88	171	107	1	1	2	1	2	2	2	2	1	1	1	1	1	1	1	1	1	1	1	1	1	1	1	1	1
371	2	50	1	1	1	2	1	1	1	1	1	1	135	78	4.95	12.1	112	97	85	58	1	102	187	120	2	1	1	1	1	1	1	1	1	1	1	1	1	1	1	1	1	1	1	1	1	1	1	1	1
372	2	79	2	2	2	1	1	2	2	1	1	1	139	82	14.2	13.5	246	93	101	42	2	315	152	99	4	2	1	2	2	2	2	2	2	2	2	1	1	1	1	2	2	1	1	1	1	1	1	1	1
373	2	82	2	2	1	1	1	2	1	1	1	1	132	56	16	10.5	107	80.5	97	35	2	165	114	65	4	2	2	1	1	2	1	1	1	2	2	2	1	1	1	1	1	1	2	1	2	1	1	1	2
374	2	86	1	1	1	1	1	1	2	2	1	1	100	80	9.24	13.5	112	69	94	36	1	95	134	80	1	1	2	1	1	1	1	1	1	1	1	1	1	1	1	1	1	1	1	1	1	1	1	1	1
375	2	35	2	1	2	1	1	1	1	1	1	1	99	73	7.01	13.9	104	74	78	50	2	80	201	145	1	1	1	1	1	1	1	1	1	1	1	1	1	1	1	1	1	1	1	1	1	1	1	1	1
376	2	77	2	1	2	1	1	2	1	1	1	1	120	70	11.51	9.6	80	82					109		2	1	1	1	2	1	1	1	1	1	1	1	1	1	1	1	1	1	1	1	1	1	1	1	1
377	1	87	2	1	2	3	1	2	1	1	2	1	167	76	5.04	11.3	100	79.5	63	50	2	91	126	71	1	1	2	1	2	2	2	2	1	1	1	1	1	1	1	1	1	1	2	1	2	1	1	1	1
379	1	76	2	1	1	1	4	1	2	1	1	1	141	86	3.65	13.3	123	92	223	36	2	122	138	68	5	2	2	2	1	2	2	2	1	1	1	1	2	2	1	2	2	1	1	1	1	1	1	1	1
380	2	75	2	2	2	1	1	1	1	1	1	1	130	70	5.37	12.9	358	97	146	44	2	192	206	158	4	2	2	1	2	2	1	1	1	1	1	1	1	1	1	1	1	1	2	2	2	1	1	1	1
381	2	83	2	1	2	2	1	1	1	1	1	1	148	70	9.7	7.9	161	79	71	33	2	161	115	80	3	2	2	1	2	2	1	1	1	2	1	2	2	2	1	2	2	1	1	1	1	1	1	1	2
382	1	82	2	2	1	1	1	1	2	1	1	1	170	90	5.92	11.6	123	73.5	109	31	2	150	161	125	3	2	1	2	1	2	2	2	1	1	1	1	1	1	1	1	1	1	2	2	1	1	1	1	1
383	2	78	2	1	2	1	1	1	1	2	1	1	93	58	6.43	8.9	106	90.5	100	48	2	118	140	82	4	2	2	1	2	2	1	1	1	2	1	2	2	1	2	1	1	1	1	1	1	1	1	1	2
384	2	85	2	1	1	1	4	1	2	2	1	1	150	94	6.55	11.2	94	79	82	47	2	102	157	117	3	2	2	1	1	2	1	1	1	1	1	1	1	1	1	1	1	1	1	1	1	1	1	1	1
385	1	55	2	2	2	3	1	1	1	1	1	2	146	88	7.06	16.2	204	87.5	126	52	2	115	193	135	2	1	2	1	1	2	1	1	1	1	1	1	2	2	1	1	1	1	1	1	1	1	1	1	1
386	1	77	2	2	2	1	1	1	1	1	1	1	130	90	8.33	15	329	79	110	39	2	260	226	179	3	2	2	1	1	2	1	1	1	1	1	1	2	1	2	1	1	1	2	2	2	1	1	1	1
387	2	79	1	1	1	1	2	1	2	1	1	1	143	85	4.29	11.3	97	71	73	43	1	84	145	101	1	1	2	1	1	1	1	1	1	1	1	1	1	1	1	1	1	1	1	1	1	1	1	1	1
388	2	23	1	1	1	1	1	1	2	2	1	1	76	53	7.55	13.9	101	87	126	28	1	92	134	90	2	1	1	1	1	1	1	1	1	1	1	1	1	1	1	1	1	1	1	1	1	1	1	1	1
389	1	52	2	1	2	2	1	1	1	1	1	2	132	86	15.44	16.8	113	107	114	42	2	111	179	131	3	2	1	1	1	1	1	1	1	1	1	1	1	1	1	1	1	1	1	1	1	1	1	1	1
390	2	79	2	1	1	1	1	1	2	1	1	1	144	92	5.66	12.2	126	99	236	25	2	102	122	64	5	2	2	1	2	1	1	1	1	1	1	1	1	1	1	1	1	1	1	1	1	1	1	1	1
393	1	60	2	1	2	1	1	1	1	1	1	1	144	85	10.85	15.6	104	86	139	41	2	118	135	83	2	1	2	1	2	1	1	1	1	1	1	1	1	1	1	1	1	1	1	1	1	1	1	1	1
394	1	57	2	1	2	2	1	1	1	1	1	2	179	115	5.57	15.6	154	107	79	57	2	123	136	70	3	2	1	1	1	1	1	1	1	1	1	1	1	1	1	1	1	1	1	1	1	1	1	1	1
395	1	52	2	2	2	2	1	2	1	1	1	1	151	91	8.41	15.6	334	88.5	341	41	2	242	200	121	3	2	2	1	2	2	1	1	1	2	1	2	1	1	1	1	1	1	1	1	1	2	1	2	1
396	1	65	2	1	1	2	1	1	1	1	1	1	143	66	6.67	12.9	109	68	36	59	2	112	153	92	2	1	1	1	1	1	1	1	1	1	1	1	1	1	1	1	1	1	1	1	1	1	1	1	1
397	2	73	2	1	2	1	1	1	1	1	1	1	130	60	8.49	13.1	106	85	86	76	2	106	253	173	3	2	1	1	1	1	1	1	1	1	1	1	1	1	1	1	1	1	1	1	1	1	1	1	1
398	2	83	2	1	2	1	2	1	2	1	1	1	180	118	8.05	13	111	87	74	61	2	122	203	135	3	2	2	1	1	2	1	1	1	1	1	1	1	1	1	1	1	1	2	2	1	1	1	1	1
399	1	61	2	2	2	2	1	1	2	1	1	1	153	89	7.82	13.3	159	91	156	47	2	157	156	97	4	2	2	1	2	1	1	1	1	1	1	1	1	1	1	1	1	1	1	1	1	1	1	1	1
401	2	58	2	2	2	1	1	1	1	1	1	1	163	89	7.88	14.4	139	91	81	60	2	193	210	155	3	2	1	1	1	2	1	1	1	2	1	2	1	1	1	1	1	1	1	1	1	1	1	1	2
402	2	78	2	2	2	1	1	2	1	1	1	1	98	38	13.62	12.5	600	72	116	34	2	209	197	148	3	2	2	1	1	2	1	1	1	1	1	1	1	1	1	1	1	1	1	1	1	2	1	2	1
403	1	82	2	2	1	3	1	1	1	1	1	2	126	65	6.88	14	175	92.5	142	34	2	136	155	109	4	2	1	1	1	2	1	1	1	1	1	1	2	2	1	1	1	1	1	1	1	1	1	1	1
404	1	58	2	1	2	1	1	1	1	1	1	2	173	94	5.79	15.6	120	87.5	109	71	2	120	203	129	2	1	1	1	1	2	1	1	1	1	1	1	1	1	1	1	1	1	2	1	2	1	1	1	1
405	2	76	2	2	2	1	3	1	1	1	1	1	118	64	7.2	13.6	187	107	58	51	2	130	148	100	3	2	2	1	2	2	1	1	1	1	1	1	2	2	1	1	1	1	1	1	1	1	1	1	1
406	2	57	1	2	2	1	1	1	2	2	1	1	130	80	6.6	12.5	110	88	56	60	1	104	113	60	2	1	1	2	2	1	1	1	1	1	1	1	1	1	1	1	1	1	1	1	1	1	1	1	1
408	1	54	1	2	1	2	2	1	1	1	1	1	140	80	7.81	13.9	140	88	124	37	1	139	194	145	2	1	1	1	1	2	1	1	1	2	2	2	1	1	1	2	2	1	1	1	1	1	1	1	1
409	1	58	1	1	2	3	1	1	2	1	1	1	88	70				89	90	60	1	89	195	131	0	1	2	1	1	1	1	1	1	1	1	1	1	1	1	1	1	1	1	1	1	1	1	1	1
411	2	79	2	2	2	1	1	1	1	1	1	1	208	112	13.54	12.1	172	82.5	79	58	2	165	203	142	3	2	2	1	1	2	1	1	1	2	1	2	2	2	2	1	1	1	1	1	1	1	1	1	2
412	1	61	2	2	2	2	1	1	1	1	1	2	189	107	6.27	16.1	149	93	160	42	2	151	182	132	4	2	1	1	1	2	1	1	1	2	2	1	2	2	1	1	1	1	1	1	1	1	1	1	1
413	1	78	2	1	2	1	1	1	1	1	1	1	190	90	7.23	14.6	108	93	259	37	2	94	227	164	4	2	1	1	1	2	1	1	1	1	1	1	2	1	2	2	1	2	1	1	1	1	1	1	1
414	2	74	2	2	2	1	1	1	1	1	1	1	143	85	5.51	13.7	82	85	114	52	2	107	219	156	3	2	1	1	1	2	1	1	1	1	1	1	1	1	1	1	1	1	2	1	2	1	1	1	1
415	2	63	1	1	1	1	1	1	1	2	1	1	80	50	6.72	9.5	99	69	58	32	1	88	110	74	1	1	2	1	1	1	1	1	1	1	1	1	1	1	1	1	1	1	1	1	1	1	1	1	1
416	1	78	1	2	2	1	1	2	2	1	1	1	113	54	7.9	11.4	151	83	66	56	1	151	95	38	1	1	2	1	2	2	2	2	1	1	1	1	1	1	1	1	1	1	2	2	1	1	1	1	1
417	2	86	2	1	1	1	1	2	1	1	1	1	130	80	6.94	10	135	72	87	48	2	135	186	114	3	2	1	1	1	2	1	1	1	2	2	2	2	2	1	1	1	1	1	1	1	2	1	2	1
418	1	69	1	1	1	1	1	1	2	1	1	1	113	77	7.01	14.1	165	81	65	33	1	123	126	89	2	1	2	1	1	1	1	1	1	1	1	1	1	1	1	1	1	1	1	1	1	1	1	1	1
419	1	85	2	2	1	3	2	1	1	1	1	2	153	79	10.64	16.3	207	88	65	38	2	126	146	109	3	2	1	1	1	2	1	1	1	1	1	1	1	1	1	1	1	1	1	1	1	1	1	1	1
420	1	59	1	2	1	2	1	1	2	1	1	1	100	60	5.76	14.6	288	82	178	69	1	194	197	123	2	1	1	1	1	2	2	1	2	1	1	1	1	1	1	1	1	1	1	1	1	1	1	1	1
421	2	81	2	1	2	1	2	2	1	1	1	1	178	92	11.98	11.2	108	74	67	38	2	92	98	55	2	1	2	1	2	2	2	2	1	1	1	1	1	1	1	1	1	1	1	1	1	1	1	1	1
422	1	73	1	1	1	2	1	1	1	1	1	2	134	73	8.66	17	134	79	162	43	1	195	178	120	2	1	1	1	1	1	1	1	1	1	1	1	1	1	1	1	1	1	1	1	1	1	1	1	1
423	2	72	2	1	2	1	2	1	2	1	1	1	186	62	4.18	10.4	101	89	120	45	2	113	244	191	4	2	2	1	1	2	2	2	1	2	2	1	2	1	2	1	1	1	2	2	1	2	2	2	1
424	1	55	2	2	2	1	1	2	1	1	1	1	104	64	7.79	15	137	84	197	45	2	137	150	98	3	2	2	1	2	1	1	1	1	1	1	1	1	1	1	1	1	1	1	1	1	1	1	1	1
425	1	54	1	1	2	2	1	1	1	1	1	2	161	88	9.09	18.2	130	86	107	37	1	99	184	138	1	1	1	1	1	2	1	1	1	2	1	2	1	1	1	1	1	1	1	1	1	1	1	1	1
428	1	63	2	1	1	1	1	1	2	1	1	2	140	80	5.42	15.5	99	87.5	117	37	2	108	132	89	3	2	1	1	1	1	1	1	1	1	1	1	1	1	1	1	1	1	1	1	1	1	1	1	1
429	2	85	2	1	2	1	1	1	2	1	1	1	130	80	3.8	13.7	73	76	101	41	2	97	151	106	2	1	2	2	2	2	1	1	1	1	1	1	1	1	1	1	1	1	1	1	1	2	1	2	1
430	2	89	2	1	1	1	1	1	1	1	1	1	152	66	5.19	13.2	97	71	69	47	2	88	183	133	2	1	1	1	1	2	1	1	1	1	1	1	2	2	1	1	1	1	2	1	2	1	1	1	1
432	1	57	1	1	2	2	1	1	1	2	1	1	118	67				82					154				2	2	2	1	1	1	1	1	1	1	1	1	1	1	1	1	1	1	1	1	1	1	1
433	1	46	2	1	2	2	1	2	1	1	1	1	140	90	7.59	14.9	115	88.5	120	45	2	101	146	90	2	1	2	1	2	1	1	1	1	1	1	1	1	1	1	1	1	1	1	1	1	1	1	1	1
437	2	45	1	1	1	1	1	1	2	1	1	1	126	64	6.95	17.3	138	67				87	165		0	1	2	1	1	1	1	1	1	1	1	1	1	1	1	1	1	1	1	1	1	1	1	1	1
438	1	64	2	2	2	1	2	2	1	1	1	1	118	61	8.4	12	170	75	41	66	2	105	100	35	2	1	2	1	2	2	2	1	2	2	2	2	1	1	1	1	1	1	2	2	1	1	1	1	1
439	2	44	1	1	1	2	1	1	1	1	1	2	127	82	11.2	12.8	83	75	40	72	1	93	149	38	0	1	1	1	1	1	1	1	1	1	1	1	1	1	1	1	1	1	1	1	1	1	1	1	1
442	2	57	2	1	2	1	1	1	1	1	1	1	170	110	6.8	15.3	126	83	158	42	2	116	255	192	5	2	1	1	1	1	1	1	1	1	1	1	1	1	1	1	1	1	1	1	1	1	1	1	1
443	2	85	2	1	2	1	1	2	1	1	1	1	146	65	6.18	9	130	80.5	57	62	2	97	140	78	2	1	2	1	2	2	1	1	1	1	1	1	2	2	1	2	1	2	2	1	2	2	2	2	1
444	2	60	2	1	2	1	1	1	2	1	1	1	167	88	5.85	15.3	98	86	95	49	2	98	199	137	3	2	1	2	1	1	1	1	1	1	1	1	1	1	1	1	1	1	1	1	1	1	1	1	1
445	1	72	2	1	2	1	1	1	1	1	1	1	124	58	8.44	10.8	116	97	140	39	2	114	206	152	4	2	1	1	1	2	1	1	1	1	1	1	2	1	2	1	1	1	2	1	2	2	1	2	1
446	2	87	2	1	1	1	2	1	2	1	1	1	115	53	18.64	15	130	74	81	50	2	105	166	100	2	1	1	2	1	1	1	1	1	1	1	1	1	1	1	1	1	1	1	1	1	1	1	1	1
448	2	56	2	1	2	1	1	1	1	1	1	1	140	90	9.77	14.4	208	90.5	144	74	2	107	227	147	3	2	1	1	1	1	1	1	1	1	1	1	1	1	1	1	1	1	1	1	1	1	1	1	1
450	1	58	2	1	1	3	1	1	1	1	1	1	140	80	4.52	15.1	91	79	136	44	2	137	157	104	2	1	1	1	1	1	1	1	1	1	1	1	1	1	1	1	1	1	1	1	1	1	1	1	1
451	2	74	1	1	1	1	2	2	1	2	1	1	140	80	6.45	13.1		77								1	2	2	1	2	1	1	1	1	1	1	1	1	1	1	1	1	1	1	1	1	1	1	1
452	2	71	2	2	1	1	1	1	1	1	1	1	130	70	6.5	11.1	130	100	126	33	2	109	127	76	4	2	2	1	1	2	1	1	1	2	2	1	2	2	1	2	2	2	1	1	1	2	2	2	1
456	1	34	1	1	2	2	1	1	1	1	1	1	108	64	7.4	15.7	87	82	189	43	1	87	231	165	1	1	1	1	1	1	1	1	1	1	1	1	1	1	1	1	1	1	1	1	1	1	1	1	1
457	1	67	2	2	2	2	1	2	1	1	1	1	140	80			183	82	74	45	2	120	123	64	2	1	2	1	2	1	1	1	1	1	1	1	1	1	1	1	1	1	1	1	1	1	1	1	1
458	1	53	2	1	1	2	2	1	1	1	1	2	130	80	11.29	14.6	109	72	102	60	2	108	167	96	2	1	2	1	1	1	1	1	1	1	1	1	1	1	1	1	1	1	1	1	1	1	1	1	1
459	1	73	2	2	2	2	2	2	1	1	1	1	110	80	9.9	11.1	118	84	115	38	2	101	91	37	3	2	2	1	2	2	1	1	1	2	2	2	1	1	1	1	1	1	1	1	1	1	1	1	1
460	2	75	2	1	2	1	2	1	1	1	1	1	140	80	9.7	13.4	108	81	68	76	2	91	202	126	2	1	1	1	1	2	1	1	1	1	1	1	1	1	1	1	1	1	2	2	2	1	1	1	1
461	1	78	2	2	1	1	1	1	2	1	1	2	129	100	11.85	15.6	122	76	94	51	2	114	156	96	2	1	1	1	1	1	1	1	1	1	1	1	1	1	1	1	1	1	1	1	1	1	1	1	1
462	2	59	2	1	2	1	1	1	1	1	1	1	130	89	8.63	14.4	102	85	59	61	2	96	136	69	2	1	1	1	2	2	1	1	1	1	1	1	2	1	2	1	1	1	1	1	1	1	1	1	1
463	2	74	2	1	1	1	1	1	1	1	1	1	120	90	10.55	15.3	153	87				107	201		3	2	1	1	1	2	1	1	1	1	1	1	1	1	1	1	1	1	1	1	1	2	1	2	2
464	2	64	2	2	2	1	1	2	1	1	1	1	140	70	7.84	14.1	443	79	200	66	2	361	229	146	3	2	2	1	2	2	1	1	1	1	1	1	2	1	2	1	1	1	1	1	1	2	2	1	2
466	1	60	2	1	2	1	1	1	1	2	1	1	100	70	5.98	14.5	90	91	137	49	2	83	136	70	2	1	1	2	2	1	1	1	1	1	1	1	1	1	1	1	1	1	1	1	1	1	1	1	1
467	1	82	2	1	1	1	1	1	1	1	1	1	128	65	5.78	14.9	103	85	163	39	2	103	169	118	4	2	1	1	1	2	1	1	1	1	1	1	2	2	1	2	1	2	2	1	2	2	1	2	2
468	2	75	1	1	2	1	1	1	2	1	1	1	110	70	7.02	14.4	106	90	144	53	1	96	247	182	1	1	1	1	1	1	1	1	1	1	1	1	1	1	1	1	1	1	1	1	1	1	1	1	1
469	1	68	2	2	1	2	1	2	1	1	1	2	160	90	7.97	14.9	216	93	171	29	2	163	136	84	5	2	2	1	1	1	1	1	1	1	1	1	1	1	1	1	1	1	1	1	1	1	1	1	1
470	2	86	2	2	2	1	1	2	1	1	1	1	116	44	6.02	10.1	123	68	62	62	2	91	129	66	2	1	2	1	2	2	1	1	1	1	1	1	2	1	2	1	1	1	1	1	1	1	1	1	1
471	1	58	2	1	1	1	1	1	2	1	1	1	130	70	7.46	16.8	100	84.5	111	34	2	100	160	115	3	2	1	1	1	1	1	1	1	1	1	1	1	1	1	1	1	1	1	1	1	1	1	1	1
472	2	78	2	2	1	1	1	1	2	2	1	1	130	80	8.04	11.6	189	73	63	116	2	88	192	85	2	1	2	2	1	1	1	1	1	1	1	1	1	1	1	1	1	1	1	1	1	1	1	1	1
473	2	84	2	1	1	1	1	1	1	1	1	1	181	94	23.77	14.4	135	60	89	50	2	132	158	85	2	1	1	1	1	2	1	1	1	2	2	1	2	2	2	1	1	1	1	1	1	1	1	1	1
474	1	70	2	2	1	1	1	1	1	1	1	2	156	78	9.07	13.3	138	84	225	33	2	115	178	122	4	2	2	1	1	2	1	1	1	1	1	1	2	2	2	1	1	1	1	1	1	1	1	1	1
475	1	74	1	1	1	1	2	1	2	1	1	1	120	70	14.59	9.3	120	89					173			1	1	2	1	1	1	1	1	1	1	1	1	1	1	1	1	1	1	1	1	1	1	1	1
476	1	54	2	1	2	1	1	1	1	1	1	1	160	90	8.19	15.4	113	77	141	41	2	97	255	180	1	1	1	1	1	1	1	1	1	1	1	1	1	1	1	1	1	1	1	1	1	1	1	1	1
477	2	88	2	1	1	1	1	1	1	1	1	1	208	116	7.13	11.5	97	77	98	31	2	111	183	127	3	2	1	1	1	1	1	1	1	1	1	1	1	1	1	1	1	1	1	1	1	1	1	1	1
478	1	53	2	2	2	1	1	1	2	1	1	1	110	70	9.97	15.5	131	88	67	43	2	110	182	130	2	1	2	1	1	1	1	1	1	1	1	1	1	1	1	1	1	1	1	1	1	1	1	1	1
483	1	85	2	1	2	1	1	2	2	1	1	1	110	70	5.64	10.1		81	42	41	2	97	113	62	1	1	2	2	2	2	2	2	2	1	1	1	1	1	1	1	1	1	2	2	2	1	1	1	1
484	1	79	2	1	2	1	1	2	1	1	1	2	139	54	6.31	14	110	86	92	40	2	96	103	54	1	1	2	1	2	2	2	1	2	1	1	1	1	1	1	1	1	1	1	1	1	2	2	1	1
488	2	88	2	2	1	1	1	1	2	2	1	1	124	68	10.99	11.4	147	69	77	46	2	144	141	88	3	2	2	1	1	2	1	1	1	2	1	2	1	1	1	1	1	1	1	1	1	1	1	1	1
489	2	63	1	1	1	1	1	1	2	2	1	1	115	86	8	14.5	142	68.5			1		49		0	1	1	2	1	1	1	1	1	1	1	1	1	1	1	1	1	1	1	1	1	1	1	1	1
490	1	59	1	1	1	2	1	1	2	2	1	2	135	72	5.04	14.9	93	73	137	66	1	93	167	94	0	1	1	2	1	1	1	1	1	1	1	1	1	1	1	1	1	1	1	1	1	1	1	1	1
491	1	68	2	1	2	1	1	2	1	1	1	1	110	58	12.32	14.1	141	89	152	34	2	115	161	86	4	2	2	1	2	1	1	1	1	1	1	1	1	1	1	1	1	1	1	1	1	1	1	1	1
492	1	80	2	1	1	1	1	1	1	1	1	1	110	52	8.9	14.3	119	82	90	32	2	107	168	122	3	2	1	1	1	2	1	1	1	2	1	2	1	1	1	1	1	1	1	1	1	1	1	1	1
493	1	65	1	2	2	1	1	1	1	1	1	1	129	77	8.77	14.8	227	87.5	122	49	1	213	216	157	1	1	1	1	1	1	1	1	1	1	1	1	1	1	1	1	1	1	1	1	1	1	1	1	1
494	2	77	1	2	2	1	1	1	2	2	1	1	110	60	5.2	8.4	194	78	47	85	1	187	129	49	2	1	1	1	2	1	1	1	1	1	1	1	1	1	1	1	1	1	1	1	1	1	1	1	1
495	1	72	2	2	2	1	2	1	2	1	1	1	150	78	6.55	9.2	113	75	72	33	2	105	141	97	3	2	1	2	1	2	1	1	1	2	2	2	1	1	1	1	1	1	1	1	1	1	1	1	1
496	2	55	1	1	1	1	2	1	2	2	1	1	155	134	6.91	11.7	84	78.5	70	49	1	148	156	99	2	1	2	2	1	1	1	1	1	1	1	1	1	1	1	1	1	1	1	1	1	1	1	1	1
497	2	88	2	1	1	1	1	1	1	1	1	1	130	70	5.43	13.9	99	84	87	33	2	118	159	121	4	2	1	1	1	2	1	1	1	1	1	1	1	1	1	1	1	1	1	1	1	1	1	1	2
498	1	54	1	1	1	2	1	2	1	1	1	1	120	81	8.36	13.9	99	89	235	32	1	99	170	114	2	1	1	1	1	2	1	1	1	1	1	1	2	2	1	1	1	1	1	1	1	1	1	1	1
499	1	63	1	1	1	1	1	2	1	1	2	1	156	78	5.88	15.8		94	157	28	1	101	164	127	4	2	1	1	1	2	1	1	1	1	1	1	2	2	1	1	1	1	1	1	1	2	2	2	1
500	1	75	2	1	2	2	1	1	1	1	2	1	130	80	10.06	12.9	104	80	231	32	2	104	245	199	4	2	1	1	1	2	2	2	1	2	2	2	2	1	2	1	1	1	1	1	1	2	1	2	1
501	2	73	2	2	2	1	1	1	1	2	1	1	152	81	4.35	15.1	166	101	133	48	2	166	190	138	4	2	1	1	2	2	1	1	1	1	1	1	1	1	1	1	1	1	2	2	1	1	1	1	2
502	1	66	1	2	1	2	1	1	1	1	1	2	178	82	6.76	18.3	138	73	136	39	1	194	167	107	2	1	1	1	1	2	2	2	2	2	1	2	2	2	2	2	2	1	2	1	2	2	2	2	1
503	2	84	2	1	2	1	1	1	1	2	1	1	151	84	7.47	13.5	99	87	95	41	2	92	217	170	3	2	2	1	1	2	1	1	1	1	1	1	1	1	1	1	1	1	1	1	1	2	1	2	2
504	2	75	2	2	1	1	1	1	2	1	1	1	151	94	15.41	13	110	93	114	46	2	130	141	89	4	2	1	1	1	1	1	1	1	1	1	1	1	1	1	1	1	1	1	1	1	1	1	1	1
505	2	58	1	1	1	1	1	1	2	1	1	1	125	99	8.12	14.6	146	126	75	48	1	111	147	93	3	2	1	1	1	1	1	1	1	1	1	1	1	1	1	1	1	1	1	1	1	1	1	1	1
508	1	14	1	1	1	1	1	1	1	2	1	1	120	80	5.8	14.1	91	81	78	46	1	91	162	104	0	1	1	1	1	1	1	1	1	1	1	1	1	1	1	1	1	1	1	1	1	1	1	1	1
509	1	48	2	1	1	2	1	1	1	2	1	2	167	90	5.56	13.2	103	79	494	35	2	101	187	111	4	2	1	1	1	2	1	1	1	1	1	1	1	1	1	1	1	1	1	1	1	1	1	1	1
510	2	81	2	1	2	1	1	1	2	1	1	1	168	61	7.99	10.8	129	80.5	200	28	2	105	159	99	5	2	2	1	2	2	1	1	1	2	2	2	2	1	2	2	1	2	1	1	1	1	1	1	1
511	2	67	1	1	1	1	1	1	2	2	1	1	200	90				80.5	64	56	1	134	216	157	2	1	1	2	1	1	1	1	1	1	1	1	1	1	1	1	1	1	1	1	1	1	1	1	1
512	2	70	2	2	1	1	1	2	1	1	1	1	120	70	7.67	16.7	127	82	328	39	2	147	162	80	5	2	1	1	1	2	1	1	1	1	1	1	2	2	2	2	2	1	1	1	1	1	1	1	1
513	1	64	2	1	1	1	1	1	2	1	1	2	120	70	5.88	13.1	117	87	340	36	2	73	195	36	3	2	2	1	1	1	1	1	1	1	1	1	1	1	1	1	1	1	1	1	1	1	1	1	1
514	1	61	2	1	2	2	1	1	1	1	1	2	145	90	6.54	16.9	93	94	128	40	2	93	177	129	2	1	1	1	1	1	1	1	1	1	1	1	1	1	1	1	1	1	1	1	1	1	1	1	1
516	1	49	1	1	2	2	1	1	1	1	1	1	138	80	7.7	16.1	123	90.4	163	44	1	90	250	186	2	1	1	1	1	1	1	1	1	1	1	1	1	1	1	1	1	1	1	1	1	1	1	1	1
519	1	54	2	1	2	1	1	2	1	1	1	1	110	70	5.68	15.2	94	81.5	56	55	2	94	146	89	1	1	2	1	2	1	1	1	1	1	1	1	1	1	1	1	1	1	1	1	1	1	1	1	1
520	1	72	2	1	1	1	2	1	2	2	1	1	158	118	9.83	14.8	266	79	84	50	2	160	151	102	2	1	2	2	1	1	1	1	1	1	1	1	1	1	1	1	1	1	1	1	1	1	1	1	1
521	1	82	2	2	1	1	1	2	1	1	1	1	151	58	9.58	11.4	211	92	87	42	2	194	174	117	3	2	2	1	1	2	1	1	1	1	1	1	1	1	1	1	1	1	1	1	1	2	2	1	1
522	1	63	1	2	1	2	1	1	1	1	1	1	146	86	10.98	15.7	225	75	90	59	1	185	134	65	1	1	1	1	1	2	1	1	1	2	1	2	1	1	1	1	1	1	1	1	1	1	1	1	1
523	1	61	1	2	1	2	1	1	1	1	1	1	110	70	7.77	17.4	210	96	302	45	1	210	173	102	3	2	1	1	1	1	1	1	1	1	1	1	1	1	1	1	1	1	1	1	1	1	1	1	1
524	2	70	2	2	1	1	1	2	1	1	1	1	110	60	6.36	15.2	274	85	87	21	2	114	156	125	4	2	1	1	1	2	1	1	1	1	1	1	1	1	1	1	1	1	1	1	1	1	1	1	1
525	1	68	1	1	2	2	1	2	1	1	1	1	141	73	10.05	14.2	78	81	95	33	1	89	122	80	1	1	2	1	2	1	1	1	1	1	1	1	1	1	1	1	1	1	1	1	1	1	1	1	1
526	2	80	1	2	2	1	1	1	2	1	1	1	130	80	5.66	11.3	195	89	101	33	1	139	148	95	3	2	1	1	2	1	1	1	1	1	1	1	1	1	1	1	1	1	1	1	1	1	1	1	1
527	1	73	2	1	2	1	1	2	2	2	1	1	140	80	8.83	14	148	85	65	48	2	117	111	59	2	1	2	1	2	1	1	1	1	1	1	1	1	1	1	1	1	1	1	1	1	1	1	1	1
529	1	48	2	1	1	2	1	1	1	1	1	2	141	94	5.31	15.4	105	93	89	64	2	105	176	103	3	2	2	1	1	1	1	1	1	1	1	1	1	1	1	1	1	1	1	1	1	1	1	1	1
530	1	42	1	1	1	2	1	1	1	1	1	1	144	90	12.13	16.1	117	89	205	29	1	117	177	115	4	2	1	1	1	1	1	1	1	1	1	1	1	1	1	1	1	1	1	1	1	1	1	1	1
531	1	51	2	1	2	1	1	1	1	1	1	2	130	80	8.65	16.2	152	100	170	49	2	117	136	69	4	2	1	1	2	1	1	1	1	1	1	1	1	1	1	1	1	1	1	1	1	1	1	1	1
532	2	80	2	1	1	1	1	1	1	2	1	1	130	80	16.03	12.8	126	76	54	59	2	73	196	121	1	1	1	1	1	2	1	1	1	2	2	1	2	2	1	1	1	1	1	1	1	1	1	1	1
533	2	73	1	1	1	1	1	2	1	2	1	1	160	90	9.32	10.6	128	82	135	49	1	132	179	113	3	2	2	2	1	1	1	1	1	1	1	1	1	1	1	1	1	1	1	1	1	1	1	1	1
534	1	77	2	1	2	1	1	2	1	1	1	1	170	80	8.94	13.7	117	67	38	87	2	95	142	56	1	1	2	1	2	2	2	2	2	1	1	1	1	1	1	1	1	1	2	2	2	1	1	1	2
536	2	78	1	1	1	1	1	1	2	2	1	1	109	51	8.04	14.2	192	83.5	126	54	1	108	188	111	2	1	1	2	1	1	1	1	1	1	1	1	1	1	1	1	1	1	1	1	1	1	1	1	1
537	2	74	2	1	2	1	2	1	1	1	1	1	141	82	5.38	13.1	136	87	69	55	2	123	179	110	3	2	2	1	2	2	1	1	1	1	1	1	1	1	1	1	1	1	2	2	2	1	1	1	1
540	1	77	2	1	2	1	2	2	1	1	1	1	130	80	7.79	10.6	85	84	140	19	2	85	122	77	2	1	2	1	2	2	2	2	2	1	1	1	1	1	1	2	2	1	2	2	2	1	1	1	1
541	2	72	2	1	2	1	2	1	1	1	1	1	151	100	8.43	16.9	122	98	90	53	2	97	136	70	2	1	2	1	2	2	2	1	2	2	2	2	2	1	2	1	1	1	1	1	1	2	2	2	1
542	1	76	2	1	1	1	2	2	1	1	1	1	133	89	5.86	14.2	100	84	73	51	2	117	175	109	2	1	1	1	1	1	1	1	1	1	1	1	1	1	1	1	1	1	1	1	1	1	1	1	1
543	2	51	2	1	1	1	1	1	2	2	1	1	120	60	9.45	13.3	135	86	67	44	2	93	119	67	3	2	1	2	1	2	1	1	1	1	1	1	1	1	1	1	1	1	2	2	1	1	1	1	1
544	2	73	2	1	2	1	1	2	1	1	1	1	130	80	6.55	11.6	114	109	191	39	2	114	132	69	5	2	2	1	2	2	2	2	1	1	1	1	1	1	1	1	1	1	2	2	1	2	1	2	2
545	1	63	1	1	1	1	1	1	2	2	1	1	109	77	4.08	11.7	107	76					114				1	2	1	1	1	1	1	1	1	1	1	1	1	1	1	1	1	1	1	1	1	1	1
547	1	73	2	2	2	1	1	2	1	2	1	1	152	65	6.01	12.4	444	96	67	34	2	312	91	45	4	2	2	1	2	2	2	1	2	1	1	1	2	2	1	1	1	1	2	2	2	1	1	1	1
548	2	77	2	1	2	1	1	1	2	1	1	1	117	58	10.75	16.9	82	74	100	33	2	92	191	138	2	1	1	1	1	2	1	1	1	2	2	1	1	1	1	1	1	1	1	1	1	1	1	1	1
549	2	70	2	1	2	1	1	1	1	1	1	1	120	70	6.44	13.4	111	75	80	59	2	111	147	75	2	1	2	1	2	1	1	1	1	1	1	1	1	1	1	1	1	1	1	1	1	1	1	1	1
550	2	80	1	2	1	1	1	1	2	2	1	1	139	121	5.51	11.7	151	76	112	47	1	156	175	114	2	1	1	2	1	1	1	1	1	1	1	1	1	1	1	1	1	1	1	1	1	1	1	1	1
551	2	94	1	1	1	1	1	1	2	2	1	1	154	87	8.01	10.1	113	67	60	50	1	126	152	92	1	1	1	1	1	2	1	1	1	1	1	1	2	2	1	1	1	1	1	1	1	1	1	1	1
552	2	72	2	1	1	1	1	1	1	2	1	1	171	69	5.89	11.5	184	97	157	46	2	100	179	111	5	2	1	1	1	1	1	1	1	1	1	1	1	1	1	1	1	1	1	1	1	1	1	1	1
553	1	72	2	2	1	2	2	1	1	1	1	2	150	70	8.97	14	140	74	59	49	2	133	144	79	2	1	1	1	1	2	1	1	1	1	1	1	2	2	2	2	2	1	1	1	1	1	1	1	1
554	1	67	1	1	1	1	2	1	2	2	1	1	110	60	5.69	11.7	100	74	64	71	1	100	193	107	1	1	2	2	1	1	1	1	1	1	1	1	1	1	1	1	1	1	1	1	1	1	1	1	1
556	2	75	2	2	2	1	1	2	1	1	1	1	179	89	8.63	12.3	251	102	154	36	2	124	119	68	5	2	2	1	2	2	1	1	1	1	1	1	2	2	1	1	1	1	1	1	1	1	1	1	1
557	1	60	1	1	2	1	1	1	2	1	1	1	139	76	6.39	15	61	94	58	55	1	61	151	89	1	1	2	1	2	1	1	1	1	1	1	1	1	1	1	1	1	1	1	1	1	1	1	1	1
558	1	69	2	1	2	1	1	1	1	1	1	1	177	87	8.12	14.4	110	92	110	42	2	109	102	49	3	2	1	1	2	2	1	1	1	1	1	1	1	1	1	1	1	1	1	1	1	1	1	1	1
560	2	74	2	1	2	1	1	1	2	1	1	1	151	91	5.65	12.9	106	84	130	53	2	99	142	63	1	1	2	1	2	2	1	1	1	1	1	1	1	1	1	1	1	1	2	2	2	1	1	1	1
561	1	57	1	1	1	2	1	1	1	1	1	2	121	64	9.71	16.2	89	74	139	64	1	89	153	64	0	1	1	1	1	2	1	1	1	1	1	1	2	2	1	1	1	1	1	1	1	1	1	1	1
562	1	48	2	1	1	2	1	1	1	1	1	2	150	100	5.93	15.9	103	74	137	54	2	89	161	87	1	1	1	1	1	1	1	1	1	1	1	1	1	1	1	1	1	1	1	1	1	1	1	1	1
565	1	77	1	1	2	2	1	2	1	1	2	1	153	87	18.83	15.1	96	81	89	42	1	72	166	103	0	1	1	1	1	2	2	2	2	2	2	2	1	1	1	1	1	1	1	1	1	1	1	1	1
566	1	71	1	1	2	1	1	1	1	1	1	1	130	80	7.51	15.8	90	75	130	69	1	90	214	122	0	1	1	1	1	2	1	1	1	1	1	1	2	1	2	1	1	1	1	1	1	1	1	1	2
567	1	64	2	1	1	1	1	1	1	1	1	2	140	90	9.87	13.1	99	83.5	119	86	2	99	195	94	1	1	1	1	1	1	1	1	1	1	1	1	1	1	1	1	1	1	1	1	1	1	1	1	1
568	1	74	2	2	2	1	1	2	1	1	1	1	120	80	13.91	13.7	121	80.5	67	39	2	117	139	90	3	2	2	1	2	2	1	1	1	1	1	1	1	1	1	1	1	1	2	1	2	2	2	1	1
569	1	70	2	2	2	1	2	1	1	2	1	1	200	120	7.31	12.6	188	91	193	26	2	138	297	224	5	2	2	1	1	1	1	1	1	1	1	1	1	1	1	1	1	1	1	1	1	1	1	1	1
570	1	83	1	2	1	1	1	1	1	1	1	1	180	100	14.92	14.4	171	97	70	48	2	142	150	86	3	2	1	1	1	2	2	1	2	1	1	1	2	1	2	1	1	1	2	1	2	1	1	1	1
572	2	80	2	2	2	1	1	1	1	1	1	1	146	88	6.78	15.1	115	101	133	48	2	147	130	64	4	2	1	1	2	2	1	1	1	2	1	2	2	2	1	2	2	1	1	1	1	1	1	1	1
573	1	90	2	1	1	1	1	1	2	2	1	1	115	77	37.81	11.2	119	81			2	121	135		2	1	1	1	1	1	1	1	1	1	1	1	1	1	1	1	1	1	1	1	1	1	1	1	1
574	1	60	1	1	1	2	1	1	1	1	1	2	130	80	8.17	14	144	82	80	41	1	94	166	109	0	1	1	1	1	2	2	1	2	1	1	1	1	1	1	1	1	1	1	1	1	1	1	1	1
575	2	76	2	2	2	1	2	1	2	1	1	1	152	99	7.14	12.5	167	88	63	68	2	175	149	70	3	2	2	1	2	2	1	1	1	1	1	1	2	2	1	2	2	1	1	1	1	1	1	1	1
577	2	73	2	1	2	1	1	2	1	1	1	1	140	90	5.44	13	107	86.5	138	43	2	107	169	109	4	2	2	1	2	1	1	1	1	1	1	1	1	1	1	1	1	1	1	1	1	1	1	1	1
579	1	55	2	2	2	2	2	1	1	1	1	1	120	80	6.24	16.3	283	85	199	39	2	174	162	99	4	2	1	1	1	2	1	1	1	1	1	1	2	2	2	1	1	1	1	1	1	1	1	1	1
581	2	55	1	1	2	1	1	1	1	1	1	1	180	100	7.32	14.6	98	82	82	61	1	91	220	136	1	1	1	1	1	1	1	1	1	1	1	1	1	1	1	1	1	1	1	1	1	1	1	1	1
582	1	59	2	2	2	1	1	2	1	1	1	1	122	82	9.1	10	128	76			1	81	76				2	1	2	2	1	1	1	2	2	2	2	2	2	1	1	1	1	1	1	1	1	1	1
584	2	76	1	1	1	1	2	1	2	2	1	1	122	62	7.12	11.2	106	60	85	37	1	138	142	95	2	1	1	2	1	1	1	1	1	1	1	1	1	1	1	1	1	1	1	1	1	1	1	1	1
585	1	75	1	1	1	2	1	1	1	1	1	1	140	80	4.15	12.6	89	73	55	37	1	89	125	77	1	1	1	1	1	1	1	1	1	1	1	1	1	1	1	1	1	1	1	1	1	1	1	1	1
586	1	56	2	1	1	2	1	1	1	1	1	2	158	85	9.33	14.8	83	93	70	38	2	83	120	67	3	2	1	1	1	1	1	1	1	1	1	1	1	1	1	1	1	1	1	1	1	1	1	1	1
587	1	82	1	1	1	1	1	1	1	2	1	1	110	70	8.48	10.8	91	89	73	34	1	91	118	74	1	1	2	1	1	2	1	1	1	2	2	1	1	1	1	2	1	2	1	1	1	1	1	1	1
588	2	81	1	1	1	1	1	1	2	1	1	1	161	65	6.1	11.2	84	74	67	46	1	84	216	153	1	1	2	1	1	1	1	1	1	1	1	1	1	1	1	1	1	1	1	1	1	1	1	1	1
589	2	70	2	1	1	1	1	2	1	1	1	1	90	60	7.73	8.9	169	72	86	29	2	117	119	74	3	2	2	1	1	2	2	2	2	2	1	2	1	1	1	1	1	1	1	2	1	1	1	1	2
591	2	77	1	2	1	1	1	1	2	1	1	1	132	69	7.57	8.2	120	89	45	29	1	120	67	29	3	2	1	1	1	2	1	1	1	1	1	1	1	1	1	1	1	1	1	1	1	1	1	1	1
592	2	87	2	1	1	1	1	1	1	1	1	1	120	70	6.69	11.3	122	84	85	42	2	90	176	111	3	2	1	1	1	2	2	2	1	1	1	1	1	1	1	1	1	1	1	1	1	1	1	1	1
593	1	46	2	1	2	1	1	1	1	1	1	2	212	121	10.17	15.7	129	104	164	65	2	116	256	167	4	2	1	1	1	1	1	1	1	1	1	1	1	1	1	1	1	1	1	1	1	1	1	1	1
594	2	80	2	1	1	1	1	1	1	1	1	1	164	87	5.2	13.7	106	81	73	50	2	106	200	138	3	2	1	1	1	2	1	1	1	1	1	1	2	2	2	2	2	2	1	1	1	1	1	1	1
595	1	58	1	2	1	2	1	2	1	1	1	1	150	90	7.24	12.5	133	84	90	56	1	133	102	61	1	1	1	1	1	2	2	2	2	2	1	2	1	1	1	2	2	1	1	2	1	1	1	1	1
596	1	52	1	1	1	1	1	1	1	1	1	1	110	70	17.37	16.8	157	81	138	44	1	89	138	77	0	1	1	1	1	1	1	1	1	1	1	1	1	1	1	1	1	1	1	1	1	1	1	1	1
597	1	52	2	1	1	2	1	1	1	1	1	2	180	100	6.64	15.1	102	94	106	63	2	102	133	55	3	2	1	1	1	1	1	1	1	1	1	1	1	1	1	1	1	1	1	1	1	1	1	1	1
598	2	51	1	1	1	1	2	1	1	1	1	1	150	70	6.8	10	98	74	92	54	1	88	173	104	0	1	1	2	1	1	1	1	1	1	1	1	1	1	1	1	1	1	1	1	1	1	1	1	1
599	1	34	2	1	2	2	1	1	1	1	1	1	150	80	12.49	17.9	88	91	198	33	2	88	244	175	4	2	1	1	1	2	1	1	1	2	1	2	1	1	1	2	2	1	1	1	1	1	1	1	1
600	2	80	1	1	1	1	2	1	2	1	1	1	119	72	7.41	14.4	116	80.5	49	62	1	129	192	118	2	1	1	2	1	1	1	1	1	1	1	1	1	1	1	1	1	1	1	1	1	1	1	1	1
602	1	59	2	2	2	2	1	1	1	1	1	2	140	76	8.12	14.4	152	83	387	41	2	201	223	131	3	2	1	1	1	1	1	1	1	1	1	1	1	1	1	1	1	1	1	1	1	1	1	1	1
603	2	69	1	1	2	1	2	1	2	2	1	1	136	67	9.57	9.6	85	91	185	35	1	85	198	142	3	2	1	2	1	2	1	1	1	1	1	1	2	2	1	1	1	1	1	1	1	1	1	1	1
604	2	68	1	1	2	1	1	1	1	1	1	1	140	80	5.78	9.3	111	78	41	56	1	105	182	109	1	1	2	1	2	2	1	1	1	1	1	1	1	1	1	2	2	2	1	1	1	1	1	1	1
605	1	79	1	1	2	1	1	1	1	1	1	1	157	79	5.46	14.4	79	83	61	54	1	79	217	151	0	1	1	1	1	2	2	2	2	1	1	1	1	1	1	1	1	1	1	1	1	1	1	1	1
606	1	77	2	2	2	1	1	2	2	1	1	1	170	97	6.1	16.2	103	93.5	133	47	2	116	162	88	3	2	2	2	2	1	1	1	1	1	1	1	1	1	1	1	1	1	1	1	1	1	1	1	1
607	1	61	2	2	1	2	1	1	1	1	1	2	112	61	7.56	14.2	236	87.5	65	37	2	92	75	25	2	1	1	1	2	1	1	1	1	1	1	1	1	1	1	1	1	1	1	1	1	1	1	1	1
608	2	80	2	1	2	1	1	1	1	1	1	1	150	77	6.54	12	118	86.5	84	30	2	79	154	107	3	2	1	1	1	2	1	1	1	1	1	1	2	1	2	2	1	2	1	1	1	1	1	1	1
609	2	67	2	2	2	1	1	2	1	1	1	1	130	44			180	84	169	38	2	180	154	82	5	2	2	1	2	2	1	1	1	2	2	2	1	1	1	1	1	1	1	1	1	1	1	1	1
610	1	60	2	2	1	2	2	1	1	1	1	1	183	103	8.24	13.6	189	73	78	52	2	97	181	113	1	1	1	1	1	2	1	1	1	1	1	1	1	1	1	2	2	1	1	1	1	1	1	1	1
611	1	63	2	1	2	1	1	1	1	1	1	2	140	70	7.02	14.3	116	90.5	158	55	2	105	217	130	4	2	1	1	1	2	1	1	1	2	1	2	1	1	1	1	1	1	1	1	1	1	1	1	1
612	1	56	2	2	1	2	1	1	1	1	1	1	160	78	8.26	17.5	206	90.3	308	27	2	91	194	105	4	2	2	1	1	2	1	1	1	1	1	1	1	1	1	1	1	1	1	1	1	1	1	1	2
613	1	82	2	2	2	1	1	2	1	1	1	1	122	70	5.82	13.8	118	74	123	45	2	104	121	51	2	1	2	1	2	2	2	1	2	1	1	1	1	1	1	1	1	1	1	1	1	1	1	1	1
614	1	67	1	1	1	1	1	1	2	1	1	1	126	96	6	14.7	106	67	143	83	1	91	180	68	0	1	1	1	1	1	1	1	1	1	1	1	1	1	1	1	1	1	1	1	1	1	1	1	1
615	2	82	2	1	1	1	1	1	1	1	1	1	140	80	8.39	14.3	96	78.5	60	58	1	86	131	61	0	1	1	1	1	2	1	1	1	1	1	1	2	1	2	1	1	1	1	1	1	2	2	1	1
616	1	88	1	1	2	1	2	2	2	1	1	1	112	63	7.31	13	127	81	60	50	1	96	103	41	0	1	2	2	2	2	1	1	1	1	1	1	1	1	1	1	1	1	1	1	1	2	2	1	1
617	2	74	2	2	2	1	1	1	1	1	1	1	120	80	9.65	11	120	99	58	47	2	91	124	67	3	2	1	1	2	2	2	2	1	1	1	1	1	1	1	2	1	2	2	2	2	2	2	1	1
619	2	65	1	1	1	1	2	1	2	2	1	1	122	58	6.69	10.6	87	68	118	52	1	104	175	112	1	1	2	2	1	1	1	1	1	1	1	1	1	1	1	1	1	1	1	1	1	1	1	1	1
620	2	73	2	1	1	1	1	1	1	1	1	1	156	71	10.02	14	125	87	114	37	2	117	185	126	4	2	1	1	1	1	1	1	1	1	1	1	1	1	1	1	1	1	1	1	1	1	1	1	1
623	1	78	2	1	1	1	1	1	2	2	1	1	152	78	8.54	12.9	109	90.5	73	25	2	94	102	58	3	2	1	2	1	1	1	1	1	1	1	1	1	1	1	1	1	1	1	1	1	1	1	1	1
624	1	53	1	1	1	1	1	1	2	2	1	1	93	44	8.72	10.4	85	66	52	37	1	55	57	14	1	1	1	2	1	1	1	1	1	1	1	1	1	1	1	1	1	1	1	1	1	1	1	1	1
625	2	81	2	1	2	1	2	2	1	2	1	1	96	71	10.19	11.5	131	83.5	63	68	2	109	144	63	3	2	2	1	2	1	1	1	1	1	1	1	1	1	1	1	1	1	1	1	1	1	1	1	1
626	1	82	2	1	2	1	1	2	1	1	1	1	151	80	12.91	13.7	150	83	97	36	2	105	118	69	3	2	2	1	2	2	1	1	1	1	1	1	1	1	1	1	1	1	1	2	1	2	2	1	1
627	1	47	1	1	1	2	1	1	1	1	1	2	127	80	8.79	15.9	113	102	231	29	1	110	175	115	4	2	1	1	1	2	1	1	1	2	2	1	1	1	1	1	1	1	1	1	1	1	1	1	1
628	1	63	2	2	2	1	1	2	1	1	1	1	140	80	8.68	10.3	184	82	185	39	2	82	212	142	3	2	1	1	2	2	1	1	1	2	1	2	1	1	1	1	1	1	1	1	1	1	1	1	1
629	1	54	2	1	1	2	1	1	1	1	1	2	147	78	8.79	14.8	95	99.5	145	45	2	83	169	109	2	1	2	1	1	1	1	1	1	1	1	1	1	1	1	1	1	1	1	1	1	1	1	1	1
630	2	75	2	1	1	1	1	1	2	1	1	1	157	107	5.89	12.4	103	82.5	52	59	2	111	146	77	3	2	1	1	1	1	1	1	1	1	1	1	1	1	1	1	1	1	1	1	1	1	1	1	1
631	2	82	1	1	1	1	1	1	2	2	1	1	148	111	7.76	9.7	145	70	44	62	1	120	129	70	1	1	2	1	1	1	1	1	1	1	1	1	1	1	1	1	1	1	1	1	1	1	1	1	1
632	2	89	2	1	1	1	1	1	2	1	1	1	121	111	7.77	14	111	66	77	62	2	93	177	100	1	1	1	1	1	2	1	1	1	1	1	1	2	2	2	1	1	1	1	1	1	1	1	1	1
633	2	77	2	1	2	1	2	1	2	2	1	1	148	64	6.73	13.2	106	83	59	87	2	80	168	69	2	1	2	1	2	1	1	1	1	1	1	1	1	1	1	1	1	1	1	1	1	1	1	1	1
637	2	59	1	1	2	1	1	1	2	2	1	1	119	82	11.28	13.7	134	84.5	84	52	1	100	206	134	2	1	1	2	1	1	1	1	1	1	1	1	1	1	1	1	1	1	1	1	1	1	1	1	1
638	1	49	1	1	1	2	1	1	1	1	1	2	120	80	9.66	10.1	148	84	179	40	1	122	221	152	2	1	1	1	1	2	2	2	1	2	1	2	1	1	1	1	1	1	1	1	1	1	1	1	1
639	1	80	1	1	1	1	1	1	2	2	1	1	135	72	5	13	138	78	59	56	1	107	136	76	1	1	1	1	1	1	1	1	1	1	1	1	1	1	1	1	1	1	1	1	1	1	1	1	1
640	1	46	1	1	2	1	1	1	1	1	1	1	163	90	10.69	16.6	126	110	68	66	2	178	241	161	3	2	1	1	1	2	2	1	2	2	1	2	1	1	1	1	1	1	1	1	1	1	1	1	1
641	2	86	2	1	2	1	2	1	1	2	1	1	146	54	6.69	14	167	101	84	57	2	121	169	95	3	2	2	1	2	2	1	1	1	1	1	1	1	1	1	1	1	1	1	1	1	2	1	2	1
642	1	80	2	2	2	1	1	1	2	1	1	1	157	99	8.24	14	175	93.5	106	41	2	128	227	167	3	2	1	1	1	2	2	2	1	1	1	1	1	1	1	2	2	1	2	1	2	1	1	1	1
643	1	76	2	2	2	1	1	2	1	1	1	1	160	96	6.33	11.6	105	93	61	39	2	119	80	29	4	2	2	1	2	2	2	1	2	2	2	2	1	1	1	2	2	2	1	2	1	1	1	1	1
644	2	69	2	1	1	1	1	1	2	1	1	1	120	74	12.3	14.8	117	75	74	48	2	96	132	69	2	1	1	1	1	1	1	1	1	1	1	1	1	1	1	1	1	1	1	1	1	1	1	1	1
645	2	88	2	2	2	1	1	1	1	1	1	1	140	80	13.2	12.8	127	84	158	54	2	101	227	141	4	2	1	1	1	2	1	1	1	2	1	2	1	1	1	1	1	1	1	1	1	2	2	1	1
646	1	56	2	2	2	1	1	2	1	1	1	1	110	74	11.96	12.5	180	84	138	50	2	143	150	72	2	1	2	1	2	2	2	2	2	1	1	1	1	1	1	1	1	1	1	1	1	1	1	1	1
647	2	50	2	2	1	1	1	1	1	1	1	1	153	87	6.92	14.3	298	98	104	51	2	193	192	125	3	2	1	1	1	2	1	1	1	2	2	2	1	1	1	2	1	2	1	1	1	1	1	1	1
648	2	77	1	2	1	1	1	1	1	1	1	1	128	76	8.62	12.4	251	81	104	41	1	165	102	49	4	2	1	1	1	2	1	1	1	1	1	1	1	1	1	2	2	1	1	1	1	1	1	1	2
649	1	47	2	1	2	1	1	2	2	1	1	1	121	61	6.74	14.7	127	107.5	149	37	2	127	104	48	4	2	2	2	2	1	1	1	1	1	1	1	1	1	1	1	1	1	1	1	1	1	1	1	1
650	1	59	2	2	1	1	1	2	1	1	1	1	144	80	8.14	15.9	165	83.5	296	47	2	143	233	156	4	2	1	1	1	2	1	1	1	1	1	1	1	1	1	1	1	1	1	1	1	1	1	1	1
651	1	55	2	1	1	2	1	1	1	1	1	2	220	120	8.33	16.1	186	82.5	162	47	2	100	165	105	3	2	1	1	1	1	1	1	1	1	1	1	1	1	1	1	1	1	1	1	1	1	1	1	1
652	1	79	2	1	1	1	1	1	1	1	1	1	163	83	7.57	11.4	114	84	106	23	2	101	164	118	3	2	2	1	1	2	1	1	1	1	1	1	2	2	1	1	1	1	1	1	1	1	1	1	1
653	2	70	2	2	2	1	1	1	1	1	1	1	170	100	18.82	11.4	368	87	107	28	2	104	109	64	4	2	1	1	2	2	1	1	1	1	1	1	2	2	1	1	1	1	1	1	1	1	1	1	1
654	1	60	2	2	2	2	1	2	1	1	1	1	155	84	9.82	15.4	258	88	183	32	2	227	120	51	4	2	2	1	2	2	1	1	1	1	1	1	1	1	1	2	1	2	1	1	1	1	1	1	1
655	2	78	1	1	1	1	1	1	2	1	1	1	132	63	6.21	11.5	80	78	49	81	1	80	175	94	0	1	1	1	1	1	1	1	1	1	1	1	1	1	1	1	1	1	1	1	1	1	1	1	1
656	2	82	1	1	1	1	1	1	1	1	1	1			5.81	10.9	110	73	47	102	1	110	166	55	1	1	2	1	1	1	1	1	1	1	1	1	1	1	1	1	1	1	1	1	1	1	1	1	1
658	2	72	2	2	2	1	1	1	2	2	1	1	130	70	10.19	10.4	226	99			2	226	139		3	2	1	1	2	2	1	1	1	1	1	1	1	1	1	1	1	1	1	1	1	2	2	1	1
659	1	75	1	1	1	2	2	2	1	1	1	1	157	73	6.9	16.9	100	88	86	52	1	85	168	101	0	1	1	1	1	1	1	1	1	1	1	1	1	1	1	1	1	1	1	1	1	1	1	1	1
660	1	57	2	1	2	2	1	1	1	1	1	1	230	100	8.86	16.7	133	92.5	162	35	2	106	174	137	5	2	1	1	1	1	1	1	1	1	1	1	1	1	1	1	1	1	1	1	1	1	1	1	1
257-1	2	84	2	1	1	1	1	2	2	1	1	1	153	64	5.56	12.3	100	86.5	76	42	2	92	144	94	3	2	2	2	1	2	2	2	1	1	1	1	1	1	1	1	1	1	1	1	1	1	1	1	1
257-2	2	85	2	1	1	1	1	1	1	1	2	2	196	105	9.95	13.2	125	62	81	57	2	114	173	112	2	1	1	1	1	2	2	2	1	1	1	1	2	2	1	2	2	1	2	1	2	1	1	1	1
502-2	1	63	1	1	1	2	1	1	1	1	1	1	146	85	7.77	14.6	107	84	138	21	1	102	189	142	2	1	1	1	1	2	2	2	1	2	1	2	2	1	2	2	1	2	2	1	2	2	1	2	1
[truncated: 23 more columns]

## Sheet: END patients
registry number	sex (M=1, F=2)	age	HBP	DM	Hyperlipidemia	smoking (current=2, ex-smoker=3)	previous stroke (ischemic=2, hemorrhage=3 TIA=4, hemorrhage+ischemic stroke=5)	IHD	A-fib	valvular heart disease	pp vas dis	alcohol	WC	TG	HDL	HBP(yes=2 No=1)	FBS	TC	L D L	MetS component number	MetS (No=1 Yes=2)	antiplatelet	warfarin	statin	stenosis (yes=2 No=1)	exICA	exICA, Rt	exICA Lt	inICA	inICA, Rt	inICA, Lt	MCA	MCA, Rt	MCA, Lt	ACA	ACA, Rt	ACA, Lt	exVA	exVA, Rt	exVA, Lt	inVA	inVA, Rt	inVA, Lt	BA	PCA	PCA, Rt	PCA, Lt	number of stenosis	distribution of stenosis: mixed=1 intra=2 extra=3, no=4
5	2	47	2	2	2	1	1	2	1	1	1	1	90	207	50	2	232	234	158	4	2	1	1	1	2	1	1	1	1	1	1	1	1	1	1	1	1	1	1	1	1	1	1	1	1	1	1	0	4
18	2	79	2	1	2	1	1	1	1	1	1	1	89	97	90	2	106	236	136	3	2	1	1	2	2	1	1	1	1	1	1	2	1	2	1	1	1	1	1	1	1	1	1	1	2	1	2	2	2
29	2	75	2	2	1	1	1	1	1	2	1	1	85.5	151	21	2	138	145	97	5	2	2	1	1	2	1	1	1	1	1	1	2	1	2	1	1	1	1	1	1	1	1	1	2	1	1	1	2	2
37	2	53	1	1	2	1	1	1	2	2	1	1	89	47	65	1	103	209	143	2	1	1	2	1	1	1	1	1	1	1	1	1	1	1	1	1	1	1	1	1	1	1	1	1	1	1	1	0	4
38	2	48	2	1	1	3	1	1	2	1	1	1	87.5	87	79	2	117	193	101	3	2	2	1	1	1	1	1	1	1	1	1	1	1	1	1	1	1	1	1	1	1	1	1	1	1	1	1	0	4
42	2	71	2	1	2	2	2	1	2	2	1	1	73	55	38	2	127	100	51	3	2	2	1	2	2	1	1	1	2	2	2	2	1	2	1	1	1	1	1	1	1	1	1	1	2	1	2	4	2
60	1	70	2	2	1	2	1	2	1	1	1	2	82.5	113	31	2	109	95	50	3	2	1	1	1	2	2	2	2	1	1	1	2	2	2	1	1	1	1	1	1	2	2	1	1	2	1	2	6	1
63	2	82	2	1	2	1	1	1	2	1	1	1	83	99	43	2	112	201	137	4	2	2	1	1	2	1	1	1	1	1	1	1	1	1	2	2	2	2	2	2	2	2	2	2	1	1	1	7	1
67	2	73	2	1	2	1	1	1	1	2	1	1	98	148	39	2	133	139	86	4	2	2	1	2	2	1	1	1	2	1	2	2	2	2	2	2	2	1	1	1	1	1	1	2	2	2	2	8	2
74	1	55	2	2	1	3	1	1	1	2	1	1	74	124	36	2	131	184	128	3	2	1	2	1	1	1	1	1	1	1	1	1	1	1	1	1	1	1	1	1	1	1	1	1	1	1	1	0	4
75	1	42	1	1	1	2	1	1	1	1	1	2	88.5	235	27	1	124	208	145	3	2	1	1	1	1	1	1	1	1	1	1	1	1	1	1	1	1	1	1	1	1	1	1	1	1	1	1	0	4
80	1	51	2	2	1	2	1	1	1	1	1	2	86	195	64	2	226	225	125	3	2	2	1	1	2	1	1	1	1	1	1	1	1	1	1	1	1	2	1	2	1	1	1	1	1	1	1	1	3
81	2	64	2	1	1	1	1	2	1	1	1	1	77	53	57	2	126	133	78	2	1	1	1	1	1	1	1	1	1	1	1	1	1	1	1	1	1	1	1	1	1	1	1	1	1	1	1	0	4
97	2	79	2	2	1	3	1	1	2	2	1	1	98	185	46	2	183	166	118	5	2	1	1	1	2	1	1	1	1	1	1	2	2	2	2	1	2	1	1	1	1	1	1	1	1	1	1	3	2
99	2	74	2	1	2	1	1	1	1	1	1	1	76	65	48	2	88	218	159	2	1	1	1	1	1	1	1	1	1	1	1	1	1	1	1	1	1	1	1	1	1	1	1	1	1	1	1	0	4
105	1	67	2	1	1	2	2	2	1	1	1	1	73.5	92	47	2	116	171	107	2	1	2	2	1	2	1	1	1	1	1	1	1	1	1	1	1	1	2	1	2	1	1	1	1	2	2	2	3	1
120	1	56	1	1	1	2	1	2	1	1	2	1	90.5	91	29	2	97	133	95	3	2	1	1	1	2	1	1	1	1	1	1	2	2	1	1	1	1	1	1	1	1	1	1	1	1	1	1	1	2
133	2	76	2	1	2	1	1	2	2	1	1	1	76.5	96	72	2	97	175	91	1	1	2	1	2	2	2	2	2	1	1	1	2	2	1	1	1	1	1	1	1	2	1	2	1	1	1	1	4	1
136	2	66	2	1	2	1	1	1	1	2	1	1	98	70	39	2	104	191	157	4	2	1	1	1	2	1	1	1	2	2	1	1	1	1	1	1	1	1	1	1	2	1	2	1	2	1	2	3	2
153	2	80	2	2	2	1	2	2	1	1	1	1	76	76	61	2	260	119	51	2	1	2	1	2	2	1	1	1	1	1	1	2	2	2	2	2	1	2	2	1	1	1	1	1	1	1	1	4	1
154	1	68	2	2	2	3	1	2	2	1	1	1	92	54	53	2	177	96	38	3	2	1	2	2	1	1	1	1	1	1	1	1	1	1	1	1	1	1	1	1	1	1	1	1	1	1	1	0	4
158	1	57	1	1	1	1	1	1	2	2	1	1	78	56	28	1	126	119	94	2	1	2	1	1	1	1	1	1	1	1	1	1	1	1	1	1	1	1	1	1	1	1	1	1	1	1	1	0	4
165	1	76	2	1	2	2	1	2	2	1	1	1	82.5	87	34	2	161	107	57	3	2	2	1	2	2	1	1	1	1	1	1	2	2	2	2	1	2	1	1	1	1	1	1	1	1	1	1	3	2
169	1	52	1	2	2	2	1	1	2	1	1	1	74.5	86	52	1	250	193	132	1	1	1	2	1	2	1	1	1	1	1	1	1	1	1	1	1	1	2	2	2	2	1	2	1	1	1	1	3	1
171	2	62	2	1	1	1	1	1	2	1	1	1	86.5	57	40	2	105	117	68	4	2	2	1	1	2	1	1	1	1	1	1	1	1	1	1	1	1	1	1	1	1	1	1	2	2	2	2	3	2
174	1	75	2	2	1	1	1	1	2	1	1	1	92	86	36	2	122	160	123	4	2	2	1	1	2	2	1	2	2	2	2	2	2	1	2	1	2	2	1	2	1	1	1	1	2	2	1	7	1
181	2	65	2	2	2	1	1	2	1	1	1	1	76.5	163	46	2	176	208	142	4	2	2	1	2	2	1	1	1	2	2	2	2	2	2	2	2	2	1	1	1	2	2	2	2	2	2	2	11	2
182	2	72	2	1	2	1	1	1	1	1	1	1	81	86	56	2	106	210	150	3	2	1	1	1	2	1	1	1	1	1	1	2	2	2	1	1	1	1	1	1	1	1	1	2	1	1	1	3	2
199	2	72	2	2	2	1	1	1	1	1	1	1	91	156	28	2	125	185	139	5	2	2	1	1	2	1	1	1	1	1	1	2	2	1	1	1	1	1	1	1	1	1	1	1	2	2	1	2	2
204	1	43	2	1	1	2	1	1	1	1	1	1	91	61	38	2	112	85	36	4	2	1	1	1	1	1	1	1	1	1	1	1	1	1	1	1	1	1	1	1	1	1	1	1	1	1	1	0	4
205	1	89	2	1	1	3	1	1	1	1	1	1	84	77	61	2	115	187	120	2	1	1	1	1	2	2	1	2	1	1	1	1	1	1	1	1	1	1	1	1	1	1	1	1	1	1	1	1	3
207	2	71	2	1	2	1	1	1	1	1	1	1	83.5	67	51	2	101	187	134	3	2	1	1	1	2	1	1	1	1	1	1	2	2	2	2	1	2	1	1	1	2	2	2	2	2	2	1	7	2
211	2	65	1	2	1	1	1	1	1	1	1	1	85	149	57	1	130	174	96	2	1	1	1	2	1	1	1	1	1	1	1	1	1	1	1	1	1	1	1	1	1	1	1	1	1	1	1	0	4
219	2	54	2	1	2	1	1	1	1	1	1	1	95	198	37	2	158	107	42	5	2	2	1	2	2	1	1	1	1	1	1	1	1	1	1	1	1	1	1	1	1	1	1	2	1	1	1	1	2
222	2	78	2	1	1	1	1	1	2	2	1	1	114	68	60	2	110	160	97	3	2	1	1	1	2	1	1	1	1	1	1	1	1	1	1	1	1	2	2	2	1	1	1	1	2	2	1	3	1
232	1	69	2	1	2	2	1	2	1	1	1	1	87.5	99	30	2	90	152	109	2	1	2	1	2	2	1	1	1	1	1	1	2	1	2	1	1	1	1	1	1	1	1	1	1	1	1	1	1	2
234	1	59	2	1	1	2	1	1	1	1	1	2	84.5	115	41	2	87	129	74	2	1	2	1	1	2	1	1	1	1	1	1	1	1	1	1	1	1	1	1	1	2	2	2	2	2	2	2	6	2
236	2	55	1	1	2	1	1	1	1	1	1	1	74	138	40	1	104	190	148	2	1	1	1	1	1	1	1	1	1	1	1	1	1	1	1	1	1	1	1	1	1	1	1	1	1	1	1	0	4
241	2	65	2	1	1	2	3	1	1	1	1	2	96.5	54	92	2	156	194	101	3	2	1	1	1	2	1	1	1	1	1	1	2	1	2	1	1	1	1	1	1	1	1	1	1	1	1	1	1	2
253	2	67	2	2	1	1	1	1	2	1	1	1	102	105	64	2	141	202	124	3	2	2	1	1	2	1	1	1	1	1	1	1	1	1	1	1	1	1	1	1	1	1	1	2	1	1	1	1	2
260	1	46	2	1	2	2	1	1	1	1	1	2	98.5	91	53	2	99	249	185	2	1	1	1	1	1	1	1	1	1	1	1	1	1	1	1	1	1	1	1	1	1	1	1	1	1	1	1	0	4
293	2	87	2	1	1	1	1	1	2	1	1	1	68	95	59	2	145	174	107	2	1	2	1	1	1	1	1	1	1	1	1	1	1	1	1	1	1	1	1	1	1	1	1	1	1	1	1	0	4
297	2	71	2	1	2	1	1	1	1	1	1	1	89.5	76	56	2	106	214	150	3	2	1	1	1	2	2	2	2	1	1	1	1	1	1	2	2	2	2	2	1	2	2	2	1	2	2	1	8	1
299	1	48	1	1	1	3	1	1	1	1	1	2	77	138	28	1	97	137	82	1	1	1	1	1	1	1	1	1	1	1	1	1	1	1	1	1	1	1	1	1	1	1	1	1	1	1	1	0	4
300	2	75	2	2	2	1	1	1	1	1	1	1	89	98	67	2	101	176	102	3	2	1	1	2	2	1	1	1	1	1	1	2	2	1	1	1	1	1	1	1	1	1	1	1	1	1	1	1	2
306	2	87	2	1	2	1	1	1	2	1	1	1	87	74	52	2	104	128	62	3	2	2	2	2	1	1	1	1	1	1	1	1	1	1	1	1	1	1	1	1	1	1	1	1	1	1	1	0	4
307	2	90	2	1	1	1	1	1	2	1	1	1	77	89	57	2	150	225	154	2	1	1	1	1	1	1	1	1	1	1	1	1	1	1	1	1	1	1	1	1	1	1	1	1	1	1	1	0	4
320	2	69	2	2	2	1	2+3	1	1	1	1	1	91.5	155	44	2	89	260	190	4	2	2	1	1	2	1	1	1	2	2	1	2	2	2	2	2	2	2	1	2	2	2	1	2	2	2	2	10	1
324	1	80	1	1	2	2	1	1	1	1	1	1	93	73	72	1	114	210	134	2	1	1	1	1	2	2	1	2	1	1	1	1	1	1	1	1	1	2	2	2	2	2	2	2	1	1	1	6	1
326	2	87	1	1	2	1	1	1	2	1	1	1	82	71	74	1	94	161	80	1	1	2	1	2	1	1	1	1	1	1	1	1	1	1	1	1	1	1	1	1	1	1	1	1	1	1	1	0	4
332	1	73	2	2	1	3	1	1	2	1	1	1	78	43	39	2	96	100		2	1	2	1	1	1	1	1	1	1	1	1	1	1	1	1	1	1	1	1	1	1	1	1	1	1	1	1	0	4
345	2	79	2	1	1	1	2	1	2	1	1	1	80.5	78	26	2	171	108	70	4	2	1	2	1	2	1	1	1	1	1	1	1	1	1	1	1	1	1	1	1	1	1	1	1	2	2	1	1	2
350	2	54	2	1	1	1	1	1	1	1	1	1	81.5	77	61	2	112	196	122	3	2	1	1	1	2	1	1	1	1	1	1	1	1	1	1	1	1	1	1	1	1	1	1	1	2	2	1	1	2
351	1	74	2	2	2	1	2	1	1	1	1	1	80	54	53	2	176	218	159	2	1	1	1	1	2	1	1	1	2	2	1	2	2	2	1	1	1	2	2	1	2	2	1	1	2	2	2	7	1
363	2	21	1	1	1	1	2	1	2	1	1	1	71.5	48	81	1	159	144	61	1	1	2	1	1	1	1	1	1	1	1	1	1	1	1	1	1	1	1	1	1	1	1	1	1	1	1	1	0	4
369	2	76	1	1	1	1	1	1	2	1	1	1	74	103	25	1	117	106	66	2	1	2	2	1	1	1	1	1	1	1	1	1	1	1	1	1	1	1	1	1	1	1	1	1	1	1	1	0	4
379	1	76	2	1	1	1	4	1	2	1	1	1	92	223	36	2	122	138	68	5	2	2	2	1	2	2	2	1	1	1	1	2	2	1	2	2	1	1	1	1	1	1	1	1	1	1	1	3	1
381	2	83	2	1	2	2	1	1	1	1	1	1	79	71	33	2	161	115	80	3	2	2	1	2	2	1	1	1	2	1	2	2	2	1	2	2	1	1	1	1	1	1	1	2	2	2	2	6	2
395	1	52	2	2	2	2	1	2	1	1	1	1	88.5	341	41	2	242	200	121	3	2	2	1	2	2	1	1	1	2	1	2	1	1	1	1	1	1	1	1	1	2	1	2	1	2	2	2	4	2
396	1	65	2	1	1	2	1	1	1	1	1	1	68	36	59	2	112	153	92	2	1	1	1	1	1	1	1	1	1	1	1	1	1	1	1	1	1	1	1	1	1	1	1	1	1	1	1	0	4
405	2	76	2	2	2	1	3	1	1	1	1	1	107	58	51	2	130	148	100	3	2	2	1	2	2	1	1	1	1	1	1	2	2	1	1	1	1	1	1	1	1	1	1	1	2	1	2	2	2
421	2	81	2	1	2	1	2	2	1	1	1	1	74	67	38	2	92	98	55	2	1	2	1	2	2	2	2	1	1	1	1	1	1	1	1	1	1	1	1	1	1	1	1	1	1	1	1	1	3
430	2	89	2	1	1	1	1	1	1	1	1	1	71	69	47	2	88	183	133	2	1	1	1	1	2	1	1	1	1	1	1	2	2	1	1	1	1	2	1	2	1	1	1	1	1	1	1	2	1
461	1	78	2	2	1	1	1	1	2	1	1	2	76	94	51	2	114	156	96	2	1	1	1	1	1	1	1	1	1	1	1	1	1	1	1	1	1	1	1	1	1	1	1	1	1	1	1	0	4
463	2	74	2	1	1	1	1	1	1	1	1	1	87				107	201		3	2	1	1	1	2	1	1	1	1	1	1	1	1	1	1	1	1	1	1	1	2	1	2	2	2	1	2	3	2
470	2	86	2	2	2	1	1	2	1	1	1	1	68	62	62	2	91	129	66	2	1	2	1	2	2	1	1	1	1	1	1	2	1	2	1	1	1	1	1	1	1	1	1	1	1	1	1	1	2
473	2	84	2	1	1	1	1	1	1	1	1	1	60	89	50	2	132	158	85	2	1	1	1	1	2	1	1	1	2	2	1	2	2	2	1	1	1	1	1	1	1	1	1	1	1	1	1	3	2
475	1	74	1	1	1	1	2	1	2	1	1	1	89					173			1	1	2	1	1	1	1	1	1	1	1	1	1	1	1	1	1	1	1	1	1	1	1	1	1	1	1	0	4
488	2	88	2	2	1	1	1	1	2	2	1	1	69	77	46	2	144	141	88	3	2	2	1	1	2	1	1	1	2	1	2	1	1	1	1	1	1	1	1	1	1	1	1	1	2	2	1	2	2
493	1	65	1	2	2	1	1	1	1	1	1	1	87.5	122	49	1	213	216	157	1	1	1	1	1	1	1	1	1	1	1	1	1	1	1	1	1	1	1	1	1	1	1	1	1	1	1	1	0	4
497	2	88	2	1	1	1	1	1	1	1	1	1	84	87	33	2	118	159	121	4	2	1	1	1	2	1	1	1	1	1	1	1	1	1	1	1	1	1	1	1	1	1	1	2	1	1	1	1	2
502	1	66	1	2	1	2	1	1	1	1	1	2	73	136	39	1	194	167	107	2	1	1	1	1	2	2	2	2	2	1	2	2	2	2	2	2	1	2	1	2	2	2	2	1	2	2	2	11	1
503	2	84	2	1	2	1	1	1	1	2	1	1	87	95	41	2	92	217	170	3	2	2	1	1	2	1	1	1	1	1	1	1	1	1	1	1	1	1	1	1	2	1	2	2	2	1	2	3	2
520	1	72	2	1	1	1	2	1	2	2	1	1	79	84	50	2	160	151	102	2	1	2	2	1	1	1	1	1	1	1	1	1	1	1	1	1	1	1	1	1	1	1	1	1	1	1	1	0	4
524	2	70	2	2	1	1	1	2	1	1	1	1	85	87	21	2	114	156	125	4	2	1	1	1	2	1	1	1	1	1	1	1	1	1	1	1	1	1	1	1	1	1	1	1	2	1	2	1	2
537	2	74	2	1	2	1	2	1	1	1	1	1	87	69	55	2	123	179	110	3	2	2	1	2	2	1	1	1	1	1	1	1	1	1	1	1	1	2	2	2	1	1	1	1	1	1	1	2	3
540	1	77	2	1	2	1	2	2	1	1	1	1	84	140	19	2	85	122	77	2	1	2	1	2	2	2	2	2	1	1	1	1	1	1	2	2	1	2	2	2	1	1	1	1	2	1	2	6	1
541	2	72	2	1	2	1	2	1	1	1	1	1	98	90	53	2	97	136	70	2	1	2	1	2	2	2	1	2	2	2	2	2	1	2	1	1	1	1	1	1	2	2	2	1	2	1	2	7	1
544	2	73	2	1	2	1	1	2	1	1	1	1	109	191	39	2	114	132	69	5	2	2	1	2	2	2	2	1	1	1	1	1	1	1	1	1	1	2	2	1	2	1	2	2	1	1	1	4	1
550	2	80	1	2	1	1	1	1	2	2	1	1	76	112	47	1	156	175	114	2	1	1	2	1	1	1	1	1	1	1	1	1	1	1	1	1	1	1	1	1	1	1	1	1	1	1	1	0	4
565	1	77	1	1	2	2	1	2	1	1	2	1	81	89	42	1	72	166	103	0	1	1	1	1	2	2	2	2	2	2	2	1	1	1	1	1	1	1	1	1	1	1	1	1	1	1	1	4	1
566	1	71	1	1	2	1	1	1	1	1	1	1	75	130	69	1	90	214	122	0	1	1	1	1	2	1	1	1	1	1	1	2	1	2	1	1	1	1	1	1	1	1	1	2	1	1	1	2	2
567	1	64	2	1	1	1	1	1	1	1	1	2	83.5	119	86	2	99	195	94	1	1	1	1	1	1	1	1	1	1	1	1	1	1	1	1	1	1	1	1	1	1	1	1	1	1	1	1	0	4
587	1	82	1	1	1	1	1	1	1	2	1	1	89	73	34	1	91	118	74	1	1	2	1	1	2	1	1	1	2	2	1	1	1	1	2	1	2	1	1	1	1	1	1	1	2	2	1	3	2
591	2	77	1	2	1	1	1	1	2	1	1	1	89	45	29	1	120	67	29	3	2	1	1	1	2	1	1	1	1	1	1	1	1	1	1	1	1	1	1	1	1	1	1	1	2	2	2	2	2
595	1	58	1	2	1	2	1	2	1	1	1	1	84	90	56	1	133	102	61	1	1	1	1	1	2	2	2	2	2	1	2	1	1	1	2	2	1	1	2	1	1	1	1	1	2	1	2	6	1
610	1	60	2	2	1	2	2	1	1	1	1	1	73	78	52	2	97	181	113	1	1	1	1	1	2	1	1	1	1	1	1	1	1	1	2	2	1	1	1	1	1	1	1	1	2	1	2	2	2
639	1	80	1	1	1	1	1	1	2	2	1	1	78	59	56	1	107	136	76	1	1	1	1	1	1	1	1	1	1	1	1	1	1	1	1	1	1	1	1	1	1	1	1	1	1	1	1	0	4
640	1	46	1	1	2	1	1	1	1	1	1	1	110	68	66	2	178	241	161	3	2	1	1	1	2	2	1	2	2	1	2	1	1	1	1	1	1	1	1	1	1	1	1	1	1	1	1	2	1
641	2	86	2	1	2	1	2	1	1	2	1	1	101	84	57	2	121	169	95	3	2	2	1	2	2	1	1	1	1	1	1	1	1	1	1	1	1	1	1	1	2	1	2	1	2	2	1	2	2
643	1	76	2	2	2	1	1	2	1	1	1	1	93	61	39	2	119	80	29	4	2	2	1	2	2	2	1	2	2	2	2	1	1	1	2	2	2	1	2	1	1	1	1	1	1	1	1	6	1
645	2	88	2	2	2	1	1	1	1	1	1	1	84	158	54	2	101	227	141	4	2	1	1	1	2	1	1	1	2	1	2	1	1	1	1	1	1	1	1	1	2	2	1	1	2	1	2	3	2
646	1	56	2	2	2	1	1	2	1	1	1	1	84	138	50	2	143	150	72	2	1	2	1	2	2	2	2	2	1	1	1	1	1	1	1	1	1	1	1	1	1	1	1	1	1	1	1	2	3
648	2	77	1	2	1	1	1	1	1	1	1	1	81	104	41	1	165	102	49	4	2	1	1	1	2	1	1	1	1	1	1	1	1	1	2	2	1	1	1	1	1	1	1	2	2	2	1	3	2
653	2	70	2	2	2	1	1	1	1	1	1	1	87	107	28	2	104	109	64	4	2	1	1	2	2	1	1	1	1	1	1	2	2	1	1	1	1	1	1	1	1	1	1	1	1	1	1	1	2
654	1	60	2	2	2	2	1	2	1	1	1	1	88	183	32	2	227	120	51	4	2	2	1	2	2	1	1	1	1	1	1	1	1	1	2	1	2	1	1	1	1	1	1	1	2	2	1	2	2
658	2	72	2	2	2	1	1	1	2	2	1	1	99			2	226	139		3	2	1	1	2	2	1	1	1	1	1	1	1	1	1	1	1	1	1	1	1	2	2	1	1	1	1	1	1	2
257-2	2	85	2	1	1	1	1	1	1	1	2	2	62	81	57	2	114	173	112	2	1	1	1	1	2	2	2	1	1	1	1	2	2	1	2	2	1	2	1	2	1	1	1	1	2	2	1	5	1
[truncated: 5 more columns]
